# Supplementary material for: Diabetes-associated MYT1 and ST18 genes regulate human beta cell insulin secretion and survival via other diabetes risk genes
Source: Diabetologia. 2026 Jun 5;69(9):2554–68. doi: 10.1007/s00125-026-06757-8 (PMC13424723; doi:10.1007/s00125-026-06757-8)
Supplement: Supplementary file 2 — ESM Tables (XLSX 3545 KB) [file 125_2026_6757_MOESM2_ESM.xlsx]

## Sheet: ESM-Table 1
ESM Table 1: Complete list of genes with detectable expression in human PSIs.
5S_rRNA	PSI
7SK	PSI
A1BG	PSI
A1BG-AS1	PSI
A1CF	PSI
A2M	PSI
A2M-AS1	PSI
A2ML1	PSI
A3GALT2	PSI
A4GALT	PSI
AA06	PSI
AAAS	PSI
AACS	PSI
AACSP1	PSI
AADAC	PSI
AADACP1	PSI
AADAT	PSI
AAGAB	PSI
AAK1	PSI
AAMDC	PSI
AAMP	PSI
AANAT	PSI
AAR2	PSI
AARD	PSI
AARS1	PSI
AARS2	PSI
AARSD1	PSI
AARSD1P1	PSI
AASDH	PSI
AASDHPPT	PSI
AASS	PSI
AATBC	PSI
AATF	PSI
AATK	PSI
ABALON	PSI
ABAT	PSI
ABCA1	PSI
ABCA10	PSI
ABCA11P	PSI
ABCA12	PSI
ABCA13	PSI
ABCA17P	PSI
ABCA2	PSI
ABCA3	PSI
ABCA4	PSI
ABCA5	PSI
ABCA6	PSI
ABCA7	PSI
ABCA8	PSI
ABCA9	PSI
ABCA9-AS1	PSI
ABCB1	PSI
ABCB10	PSI
ABCB11	PSI
ABCB4	PSI
ABCB5	PSI
ABCB6	PSI
ABCB7	PSI
ABCB8	PSI
ABCB9	PSI
ABCC1	PSI
ABCC10	PSI
ABCC11	PSI
ABCC13	PSI
ABCC2	PSI
ABCC3	PSI
ABCC4	PSI
ABCC5	PSI
ABCC5-AS1	PSI
ABCC6	PSI
ABCC6P1	PSI
ABCC6P2	PSI
ABCC8	PSI
ABCC9	PSI
ABCD1	PSI
ABCD2	PSI
ABCD3	PSI
ABCD4	PSI
ABCE1	PSI
ABCF1	PSI
ABCF2	PSI
ABCF2P1	PSI
ABCF3	PSI
ABCG1	PSI
ABCG2	PSI
ABCG4	PSI
ABCG5	PSI
ABCG8	PSI
ABHD1	PSI
ABHD10	PSI
ABHD11	PSI
ABHD11-AS1	PSI
ABHD12	PSI
ABHD12B	PSI
ABHD13	PSI
ABHD14A	PSI
ABHD14A-ACY1	PSI
ABHD14B	PSI
ABHD15	PSI
ABHD15-AS1	PSI
ABHD16A	PSI
ABHD16B	PSI
ABHD17A	PSI
ABHD17AP1	PSI
ABHD17AP3	PSI
ABHD17AP4	PSI
ABHD17AP5	PSI
ABHD17AP6	PSI
ABHD17B	PSI
ABHD17C	PSI
ABHD18	PSI
ABHD2	PSI
ABHD3	PSI
ABHD4	PSI
ABHD5	PSI
ABHD6	PSI
ABHD8	PSI
ABI1	PSI
ABI2	PSI
ABI3	PSI
ABI3BP	PSI
ABITRAM	PSI
ABL1	PSI
ABL2	PSI
ABLIM1	PSI
ABLIM2	PSI
ABLIM3	PSI
ABO	PSI
ABR	PSI
ABRACL	PSI
ABRAXAS1	PSI
ABRAXAS2	PSI
ABT1	PSI
ABTB1	PSI
ABTB2	PSI
AC004470.2	PSI
AC006116.11	PSI
AC006116.8	PSI
AC007384.1	PSI
AC007687.1	PSI
AC008115.3	PSI
AC008897.3	PSI
AC008957.3	PSI
AC010980.2	PSI
AC011043.3	PSI
AC011445.1	PSI
AC012510.1	PSI
AC016773.2	PSI
AC018809.1	PSI
AC020594.1	PSI
AC022137.3	PSI
AC022167.1	PSI
AC022167.2	PSI
AC025857.2	PSI
AC026740.3	PSI
AC027031.2	PSI
AC062029.1	PSI
AC063965.2	PSI
AC068774.1	PSI
AC084032.1	PSI
AC084198.4	PSI
AC092139.1	PSI
AC092140.2	PSI
AC092354.1	PSI
AC092354.2	PSI
AC093152.1	PSI
AC093503.1	PSI
AC097468.3	PSI
AC104113.1	PSI
AC104162.2	PSI
AC114737.4	PSI
AC116366.2	PSI
AC119396.1	PSI
AC123768.2	PSI
AC136475.7	PSI
ACAA1	PSI
ACAA2	PSI
ACACA	PSI
ACACB	PSI
ACAD10	PSI
ACAD11	PSI
ACAD8	PSI
ACAD9	PSI
ACADL	PSI
ACADM	PSI
ACADS	PSI
ACADSB	PSI
ACADVL	PSI
ACAN	PSI
ACAP1	PSI
ACAP2	PSI
ACAP2-IT1	PSI
ACAP3	PSI
ACAT1	PSI
ACAT2	PSI
ACBD3	PSI
ACBD3-AS1	PSI
ACBD4	PSI
ACBD5	PSI
ACBD6	PSI
ACBD7	PSI
ACCS	PSI
ACCSL	PSI
ACD	PSI
ACE	PSI
ACE2	PSI
ACER2	PSI
ACER3	PSI
ACHE	PSI
ACIN1	PSI
ACKR1	PSI
ACKR2	PSI
ACKR3	PSI
ACKR4	PSI
ACKR4P1	PSI
ACLY	PSI
ACMSD	PSI
ACO1	PSI
ACO2	PSI
ACOT1	PSI
ACOT11	PSI
ACOT12	PSI
ACOT13	PSI
ACOT2	PSI
ACOT4	PSI
ACOT6	PSI
ACOT7	PSI
ACOT8	PSI
ACOT9	PSI
ACOX1	PSI
ACOX2	PSI
ACOX3	PSI
ACOXL	PSI
ACOXL-AS1	PSI
ACP1	PSI
ACP2	PSI
ACP3	PSI
ACP5	PSI
ACP6	PSI
ACP7	PSI
ACR	PSI
ACRBP	PSI
ACRP1	PSI
ACRV1	PSI
ACSBG1	PSI
ACSBG2	PSI
ACSF2	PSI
ACSF3	PSI
ACSL1	PSI
ACSL3	PSI
ACSL4	PSI
ACSL5	PSI
ACSL6	PSI
ACSM1	PSI
ACSM2B	PSI
ACSM3	PSI
ACSM5	PSI
ACSM5P1	PSI
ACSM6	PSI
ACSS1	PSI
ACSS2	PSI
ACSS3	PSI
ACTA1	PSI
ACTA2	PSI
ACTA2-AS1	PSI
ACTB	PSI
ACTBL2	PSI
ACTBP1	PSI
ACTBP11	PSI
ACTBP14	PSI
ACTBP15	PSI
ACTBP2	PSI
ACTBP4	PSI
ACTBP7	PSI
ACTBP8	PSI
ACTBP9	PSI
ACTC1	PSI
ACTG1	PSI
ACTG1P1	PSI
ACTG1P10	PSI
ACTG1P14	PSI
ACTG1P15	PSI
ACTG1P17	PSI
ACTG1P2	PSI
ACTG1P20	PSI
ACTG1P22	PSI
ACTG1P24	PSI
ACTG1P25	PSI
ACTG1P3	PSI
ACTG1P9	PSI
ACTG2	PSI
ACTL10	PSI
ACTL11P	PSI
ACTL6A	PSI
ACTL6B	PSI
ACTL7B	PSI
ACTL8	PSI
ACTN1	PSI
ACTN1-DT	PSI
ACTN2	PSI
ACTN3	PSI
ACTN4	PSI
ACTN4P1	PSI
ACTR10	PSI
ACTR1A	PSI
ACTR1B	PSI
ACTR2	PSI
ACTR3	PSI
ACTR3-AS1	PSI
ACTR3B	PSI
ACTR3C	PSI
ACTR5	PSI
ACTR6	PSI
ACTR8	PSI
ACTRT3	PSI
ACVR1	PSI
ACVR1B	PSI
ACVR1C	PSI
ACVR2A	PSI
ACVR2B	PSI
ACVR2B-AS1	PSI
ACVRL1	PSI
ACY1	PSI
ACY3	PSI
ACYP1	PSI
ACYP2	PSI
ADA	PSI
ADA2	PSI
ADAD2	PSI
ADAL	PSI
ADAM10	PSI
ADAM11	PSI
ADAM12	PSI
ADAM15	PSI
ADAM17	PSI
ADAM18	PSI
ADAM19	PSI
ADAM1B	PSI
ADAM2	PSI
ADAM20	PSI
ADAM20P1	PSI
ADAM21	PSI
ADAM21P1	PSI
ADAM22	PSI
ADAM23	PSI
ADAM28	PSI
ADAM29	PSI
ADAM32	PSI
ADAM33	PSI
ADAM8	PSI
ADAM9	PSI
ADAMDEC1	PSI
ADAMTS1	PSI
ADAMTS10	PSI
ADAMTS12	PSI
ADAMTS13	PSI
ADAMTS14	PSI
ADAMTS15	PSI
ADAMTS16	PSI
ADAMTS17	PSI
ADAMTS18	PSI
ADAMTS19	PSI
ADAMTS2	PSI
ADAMTS3	PSI
ADAMTS4	PSI
ADAMTS5	PSI
ADAMTS6	PSI
ADAMTS7	PSI
ADAMTS7P1	PSI
ADAMTS7P3	PSI
ADAMTS7P4	PSI
ADAMTS8	PSI
ADAMTS9	PSI
ADAMTS9-AS1	PSI
ADAMTS9-AS2	PSI
ADAMTSL1	PSI
ADAMTSL2	PSI
ADAMTSL3	PSI
ADAMTSL4	PSI
ADAMTSL4-AS1	PSI
ADAMTSL4-AS2	PSI
ADAMTSL5	PSI
ADAP1	PSI
ADAP2	PSI
ADAR	PSI
ADARB1	PSI
ADARB2	PSI
ADAT1	PSI
ADAT2	PSI
ADAT3	PSI
ADCK1	PSI
ADCK2	PSI
ADCK5	PSI
ADCY1	PSI
ADCY10	PSI
ADCY10P1	PSI
ADCY2	PSI
ADCY3	PSI
ADCY4	PSI
ADCY5	PSI
ADCY6	PSI
ADCY6-DT	PSI
ADCY7	PSI
ADCY8	PSI
ADCY9	PSI
ADCYAP1	PSI
ADCYAP1R1	PSI
ADD1	PSI
ADD2	PSI
ADD3	PSI
ADD3-AS1	PSI
ADGB	PSI
ADGRA1	PSI
ADGRA1-AS1	PSI
ADGRA2	PSI
ADGRA3	PSI
ADGRB1	PSI
ADGRB2	PSI
ADGRB3	PSI
ADGRD1	PSI
ADGRD1-AS1	PSI
ADGRE1	PSI
ADGRE2	PSI
ADGRE3	PSI
ADGRE5	PSI
ADGRF1	PSI
ADGRF2	PSI
ADGRF3	PSI
ADGRF4	PSI
ADGRF5	PSI
ADGRF5-AS1	PSI
ADGRF5P1	PSI
ADGRG1	PSI
ADGRG2	PSI
ADGRG3	PSI
ADGRG4	PSI
ADGRG5	PSI
ADGRG6	PSI
ADGRG7	PSI
ADGRL1	PSI
ADGRL1-AS1	PSI
ADGRL2	PSI
ADGRL3	PSI
ADGRL4	PSI
ADGRV1	PSI
ADH1A	PSI
ADH1B	PSI
ADH1C	PSI
ADH4	PSI
ADH5	PSI
ADH5P3	PSI
ADH5P4	PSI
ADH5P5	PSI
ADH6	PSI
ADHFE1	PSI
ADI1	PSI
ADIG	PSI
ADIPOR1	PSI
ADIPOR1P2	PSI
ADIPOR2	PSI
ADIRF	PSI
ADIRF-AS1	PSI
ADK	PSI
ADM	PSI
ADM-DT	PSI
ADM2	PSI
ADM5	PSI
ADNP	PSI
ADNP-AS1	PSI
ADNP2	PSI
ADO	PSI
ADORA1	PSI
ADORA2A	PSI
ADORA2A-AS1	PSI
ADORA2B	PSI
ADORA2BP1	PSI
ADORA3	PSI
ADPGK	PSI
ADPGK-AS1	PSI
ADPRH	PSI
ADPRHL1	PSI
ADPRM	PSI
ADPRS	PSI
ADRA1A	PSI
ADRA1B	PSI
ADRA1D	PSI
ADRA2A	PSI
ADRA2B	PSI
ADRA2C	PSI
ADRB1	PSI
ADRB2	PSI
ADRM1	PSI
ADSL	PSI
ADSS1	PSI
ADSS2	PSI
ADTRP	PSI
AEBP1	PSI
AEBP2	PSI
AEN	PSI
AFAP1	PSI
AFAP1-AS1	PSI
AFAP1L1	PSI
AFAP1L2	PSI
AFDN	PSI
AFDN-DT	PSI
AFF1	PSI
AFF2	PSI
AFF3	PSI
AFF4	PSI
AFF4-DT	PSI
AFG1L	PSI
AFG3L1P	PSI
AFG3L2	PSI
AFM	PSI
AFMID	PSI
AFP	PSI
AFTPH	PSI
AFTPH-DT	PSI
AGA	PSI
AGA-DT	PSI
AGAP1	PSI
AGAP1-IT1	PSI
AGAP10P	PSI
AGAP12P	PSI
AGAP13P	PSI
AGAP14P	PSI
AGAP2	PSI
AGAP2-AS1	PSI
AGAP3	PSI
AGAP4	PSI
AGAP5	PSI
AGAP6	PSI
AGAP7P	PSI
AGAP9	PSI
AGBL1	PSI
AGBL2	PSI
AGBL3	PSI
AGBL4	PSI
AGBL4-IT1	PSI
AGBL5	PSI
AGBL5-AS1	PSI
AGBL5-IT1	PSI
AGER	PSI
AGFG1	PSI
AGFG2	PSI
AGGF1	PSI
AGGF1P1	PSI
AGGF1P2	PSI
AGGF1P3	PSI
AGK	PSI
AGK-DT	PSI
AGKP1	PSI
AGL	PSI
AGMAT	PSI
AGMO	PSI
AGO1	PSI
AGO2	PSI
AGO3	PSI
AGO4	PSI
AGPAT1	PSI
AGPAT2	PSI
AGPAT3	PSI
AGPAT4	PSI
AGPAT5	PSI
AGPS	PSI
AGR2	PSI
AGR3	PSI
AGRN	PSI
AGRP	PSI
AGT	PSI
AGTPBP1	PSI
AGTR1	PSI
AGTRAP	PSI
AGXT	PSI
AGXT2	PSI
AHCTF1	PSI
AHCTF1P1	PSI
AHCY	PSI
AHCYL1	PSI
AHCYL2	PSI
AHDC1	PSI
AHI1	PSI
AHNAK	PSI
AHNAK2	PSI
AHR	PSI
AHRR	PSI
AHSA1	PSI
AHSA2P	PSI
AHSG	PSI
AHSP	PSI
AIDA	PSI
AIDAP1	PSI
AIDAP2	PSI
AIF1	PSI
AIF1L	PSI
AIFM1	PSI
AIFM2	PSI
AIFM3	PSI
AIG1	PSI
AIM2	PSI
AIMP1	PSI
AIMP1P1	PSI
AIMP2	PSI
AIP	PSI
AIPL1	PSI
AIRE	PSI
AJAP1	PSI
AJM1	PSI
AJUBA	PSI
AJUBA-DT	PSI
AK1	PSI
AK2	PSI
AK2P2	PSI
AK3	PSI
AK3P3	PSI
AK4	PSI
AK4P1	PSI
AK4P3	PSI
AK4P4	PSI
AK5	PSI
AK6	PSI
AK7	PSI
AK8	PSI
AK9	PSI
AKAIN1	PSI
AKAP1	PSI
AKAP1-DT	PSI
AKAP10	PSI
AKAP11	PSI
AKAP12	PSI
AKAP13	PSI
AKAP14	PSI
AKAP17A	PSI
AKAP17BP	PSI
AKAP3	PSI
AKAP4	PSI
AKAP5	PSI
AKAP6	PSI
AKAP7	PSI
AKAP8	PSI
AKAP8L	PSI
AKAP9	PSI
AKIP1	PSI
AKIRIN1	PSI
AKIRIN2	PSI
AKNA	PSI
AKNAD1	PSI
AKR1A1	PSI
AKR1B1	PSI
AKR1B10	PSI
AKR1B15	PSI
AKR1B1P3	PSI
AKR1C1	PSI
AKR1C2	PSI
AKR1C3	PSI
AKR1C4	PSI
AKR1C7P	PSI
AKR1C8P	PSI
AKR1D1	PSI
AKR1E2	PSI
AKR7A2	PSI
AKR7A3	PSI
AKR7L	PSI
AKT1	PSI
AKT1S1	PSI
AKT2	PSI
AKT3	PSI
AKT3-IT1	PSI
AKTIP	PSI
AL035425.4	PSI
AL035446.2	PSI
AL109811.2	PSI
AL139118.1	PSI
AL158032.3	PSI
AL158151.3	PSI
AL158214.2	PSI
AL360181.2	PSI
AL365203.2	PSI
AL391987.2	PSI
AL392089.1	PSI
AL392172.1	PSI
AL512303.1	PSI
AL512662.1	PSI
AL583722.1	PSI
AL596244.1	PSI
AL603910.1	PSI
AL627230.5	PSI
ALAD	PSI
ALAS1	PSI
ALAS2	PSI
ALB	PSI
ALCAM	PSI
ALDH16A1	PSI
ALDH18A1	PSI
ALDH1A1	PSI
ALDH1A2	PSI
ALDH1A2-AS1	PSI
ALDH1A3	PSI
ALDH1A3-AS1	PSI
ALDH1B1	PSI
ALDH1L1	PSI
ALDH1L1-AS2	PSI
ALDH1L2	PSI
ALDH2	PSI
ALDH3A1	PSI
ALDH3A2	PSI
ALDH3B1	PSI
ALDH3B2	PSI
ALDH4A1	PSI
ALDH5A1	PSI
ALDH6A1	PSI
ALDH7A1	PSI
ALDH7A1P1	PSI
ALDH8A1	PSI
ALDH9A1	PSI
ALDOA	PSI
ALDOAP2	PSI
ALDOB	PSI
ALDOC	PSI
ALG1	PSI
ALG10	PSI
ALG10B	PSI
ALG11	PSI
ALG12	PSI
ALG13	PSI
ALG14	PSI
ALG1L	PSI
ALG1L10P	PSI
ALG1L11P	PSI
ALG1L12P	PSI
ALG1L13P	PSI
ALG1L2	PSI
ALG1L6P	PSI
ALG1L9P	PSI
ALG2	PSI
ALG3	PSI
ALG3P1	PSI
ALG5	PSI
ALG6	PSI
ALG8	PSI
ALG9	PSI
ALG9-IT1	PSI
ALK	PSI
ALKAL1	PSI
ALKAL2	PSI
ALKBH1	PSI
ALKBH2	PSI
ALKBH3	PSI
ALKBH3-AS1	PSI
ALKBH4	PSI
ALKBH5	PSI
ALKBH6	PSI
ALKBH7	PSI
ALKBH8	PSI
ALLC	PSI
ALMS1	PSI
ALMS1-IT1	PSI
ALMS1P1	PSI
ALOX12	PSI
ALOX12-AS1	PSI
ALOX12B	PSI
ALOX12P1	PSI
ALOX12P2	PSI
ALOX15	PSI
ALOX15B	PSI
ALOX15P1	PSI
ALOX5	PSI
ALOX5AP	PSI
ALOXE3	PSI
ALOXE3P1	PSI
ALPK1	PSI
ALPK2	PSI
ALPK3	PSI
ALPL	PSI
ALPP	PSI
ALS2	PSI
ALS2CL	PSI
ALX3	PSI
ALX4	PSI
ALYREF	PSI
AMACR	PSI
AMBN	PSI
AMBP	PSI
AMBRA1	PSI
AMD1	PSI
AMD1P1	PSI
AMD1P3	PSI
AMDHD1	PSI
AMDHD2	PSI
AMELY	PSI
AMER1	PSI
AMER2	PSI
AMER3	PSI
AMFR	PSI
AMH	PSI
AMHR2	PSI
AMIGO1	PSI
AMIGO2	PSI
AMMECR1	PSI
AMMECR1-IT1	PSI
AMMECR1L	PSI
AMMECR1LP1	PSI
AMN	PSI
AMN1	PSI
AMOT	PSI
AMOTL1	PSI
AMOTL2	PSI
AMPD1	PSI
AMPD2	PSI
AMPD3	PSI
AMPH	PSI
AMT	PSI
AMTN	PSI
AMY2A	PSI
AMY2B	PSI
AMZ1	PSI
AMZ2	PSI
AMZ2P1	PSI
ANAPC1	PSI
ANAPC10	PSI
ANAPC10P1	PSI
ANAPC11	PSI
ANAPC13	PSI
ANAPC15	PSI
ANAPC16	PSI
ANAPC1P1	PSI
ANAPC1P2	PSI
ANAPC2	PSI
ANAPC4	PSI
ANAPC5	PSI
ANAPC7	PSI
ANG	PSI
ANGEL1	PSI
ANGEL2	PSI
ANGPT1	PSI
ANGPT2	PSI
ANGPT4	PSI
ANGPTL1	PSI
ANGPTL2	PSI
ANGPTL3	PSI
ANGPTL4	PSI
ANGPTL5	PSI
ANGPTL6	PSI
ANGPTL7	PSI
ANGPTL8	PSI
ANK1	PSI
ANK2	PSI
ANK3	PSI
ANK3-DT	PSI
ANKAR	PSI
ANKDD1A	PSI
ANKDD1B	PSI
ANKEF1	PSI
ANKFN1	PSI
ANKFY1	PSI
ANKH	PSI
ANKH-DT	PSI
ANKHD1	PSI
ANKHD1-DT	PSI
ANKHD1-EIF4EBP3	PSI
ANKIB1	PSI
ANKK1	PSI
ANKLE1	PSI
ANKLE2	PSI
ANKMY1	PSI
ANKMY2	PSI
ANKRA2	PSI
ANKRD1	PSI
ANKRD10	PSI
ANKRD10-IT1	PSI
ANKRD11	PSI
ANKRD11P2	PSI
ANKRD12	PSI
ANKRD13A	PSI
ANKRD13B	PSI
ANKRD13C	PSI
ANKRD13D	PSI
ANKRD16	PSI
ANKRD17	PSI
ANKRD17-DT	PSI
ANKRD18A	PSI
ANKRD18B	PSI
ANKRD18CP	PSI
ANKRD18EP	PSI
ANKRD2	PSI
ANKRD20A1	PSI
ANKRD20A11P	PSI
ANKRD20A18P	PSI
ANKRD20A21P	PSI
ANKRD20A3P	PSI
ANKRD20A4P	PSI
ANKRD20A5P	PSI
ANKRD20A7P	PSI
ANKRD22	PSI
ANKRD23	PSI
ANKRD24	PSI
ANKRD26	PSI
ANKRD26P1	PSI
ANKRD26P4	PSI
ANKRD27	PSI
ANKRD28	PSI
ANKRD29	PSI
ANKRD30B	PSI
ANKRD31	PSI
ANKRD33	PSI
ANKRD33B	PSI
ANKRD34A	PSI
ANKRD34B	PSI
ANKRD34C	PSI
ANKRD34C-AS1	PSI
ANKRD35	PSI
ANKRD36	PSI
ANKRD36B	PSI
ANKRD36BP1	PSI
ANKRD36BP2	PSI
ANKRD36C	PSI
ANKRD37	PSI
ANKRD39	PSI
ANKRD40	PSI
ANKRD40CL	PSI
ANKRD42	PSI
ANKRD42-DT	PSI
ANKRD44	PSI
ANKRD44-AS1	PSI
ANKRD44-IT1	PSI
ANKRD45	PSI
ANKRD46	PSI
ANKRD49	PSI
ANKRD49P1	PSI
ANKRD49P2	PSI
ANKRD50	PSI
ANKRD52	PSI
ANKRD53	PSI
ANKRD54	PSI
ANKRD55	PSI
ANKRD6	PSI
ANKRD60	PSI
ANKRD61	PSI
ANKRD62	PSI
ANKRD65	PSI
ANKRD7	PSI
ANKRD9	PSI
ANKS1A	PSI
ANKS1B	PSI
ANKS3	PSI
ANKS4B	PSI
ANKS6	PSI
ANKUB1	PSI
ANKZF1	PSI
ANLN	PSI
ANO1	PSI
ANO1-AS1	PSI
ANO10	PSI
ANO2	PSI
ANO3	PSI
ANO4	PSI
ANO5	PSI
ANO6	PSI
ANO7	PSI
ANO7L1	PSI
ANO8	PSI
ANO9	PSI
ANOS1	PSI
ANOS2P	PSI
ANP32A	PSI
ANP32AP1	PSI
ANP32B	PSI
ANP32BP1	PSI
ANP32C	PSI
ANP32D	PSI
ANP32E	PSI
ANPEP	PSI
ANTKMT	PSI
ANTXR1	PSI
ANTXR2	PSI
ANXA1	PSI
ANXA10	PSI
ANXA11	PSI
ANXA13	PSI
ANXA2	PSI
ANXA2P1	PSI
ANXA2P2	PSI
ANXA2P3	PSI
ANXA2R	PSI
ANXA3	PSI
ANXA4	PSI
ANXA5	PSI
ANXA6	PSI
ANXA7	PSI
ANXA8	PSI
ANXA8L1	PSI
ANXA9	PSI
AOAH	PSI
AOAH-IT1	PSI
AOC1	PSI
AOC2	PSI
AOC3	PSI
AOC4P	PSI
AOPEP	PSI
AOX1	PSI
AOX2P	PSI
AOX3P	PSI
AP001054.1	PSI
AP005131.6	PSI
AP005131.7	PSI
AP1AR	PSI
AP1AR-DT	PSI
AP1B1	PSI
AP1B1P1	PSI
AP1G1	PSI
AP1G2	PSI
AP1G2-AS1	PSI
AP1M1	PSI
AP1M2	PSI
AP1M2P1	PSI
AP1S1	PSI
AP1S2	PSI
AP1S3	PSI
AP2A1	PSI
AP2A2	PSI
AP2B1	PSI
AP2B1P1	PSI
AP2M1	PSI
AP2S1	PSI
AP3B1	PSI
AP3B2	PSI
AP3D1	PSI
AP3M1	PSI
AP3M2	PSI
AP3S1	PSI
AP3S2	PSI
AP4B1	PSI
AP4B1-AS1	PSI
AP4E1	PSI
AP4M1	PSI
AP4S1	PSI
AP5B1	PSI
AP5M1	PSI
AP5S1	PSI
AP5Z1	PSI
APAF1	PSI
APBA1	PSI
APBA2	PSI
APBA3	PSI
APBB1	PSI
APBB1IP	PSI
APBB2	PSI
APBB3	PSI
APC	PSI
APC2	PSI
APCDD1	PSI
APCDD1L	PSI
APCDD1L-DT	PSI
APCS	PSI
APEH	PSI
APEX1	PSI
APEX2	PSI
APH1A	PSI
APH1B	PSI
API5	PSI
API5P1	PSI
API5P2	PSI
APIP	PSI
APLF	PSI
APLN	PSI
APLNR	PSI
APLP1	PSI
APLP2	PSI
APMAP	PSI
APOA1	PSI
APOA1-AS	PSI
APOA2	PSI
APOA4	PSI
APOA5	PSI
APOB	PSI
APOBEC1	PSI
APOBEC2	PSI
APOBEC3A	PSI
APOBEC3B	PSI
APOBEC3C	PSI
APOBEC3D	PSI
APOBEC3F	PSI
APOBEC3G	PSI
APOBEC3H	PSI
APOBEC4	PSI
APOBR	PSI
APOC1	PSI
APOC3	PSI
APOD	PSI
APOE	PSI
APOF	PSI
APOH	PSI
APOL1	PSI
APOL2	PSI
APOL3	PSI
APOL4	PSI
APOL6	PSI
APOLD1	PSI
APOM	PSI
APOO	PSI
APOOL	PSI
APP	PSI
APP-DT	PSI
APPBP2	PSI
APPBP2-DT	PSI
APPL1	PSI
APPL2	PSI
APRT	PSI
APTR	PSI
APTX	PSI
AQP1	PSI
AQP10	PSI
AQP11	PSI
AQP12A	PSI
AQP12B	PSI
AQP2	PSI
AQP3	PSI
AQP4	PSI
AQP4-AS1	PSI
AQP5	PSI
AQP5-AS1	PSI
AQP6	PSI
AQP7	PSI
AQP7P1	PSI
AQP7P2	PSI
AQP8	PSI
AQP9	PSI
AQR	PSI
AR	PSI
ARAF	PSI
ARAP1	PSI
ARAP1-AS1	PSI
ARAP1-AS2	PSI
ARAP2	PSI
ARAP3	PSI
ARC	PSI
ARCN1	PSI
AREG	PSI
AREL1	PSI
ARF1	PSI
ARF1P2	PSI
ARF3	PSI
ARF4	PSI
ARF4-AS1	PSI
ARF4P1	PSI
ARF4P2	PSI
ARF5	PSI
ARF6	PSI
ARFGAP1	PSI
ARFGAP2	PSI
ARFGAP3	PSI
ARFGEF1	PSI
ARFGEF1-DT	PSI
ARFGEF2	PSI
ARFGEF3	PSI
ARFIP1	PSI
ARFIP2	PSI
ARFRP1	PSI
ARG1	PSI
ARG2	PSI
ARGLU1	PSI
ARHGAP1	PSI
ARHGAP10	PSI
ARHGAP11A	PSI
ARHGAP11B	PSI
ARHGAP11B-DT	PSI
ARHGAP12	PSI
ARHGAP15	PSI
ARHGAP17	PSI
ARHGAP18	PSI
ARHGAP19	PSI
ARHGAP19-SLIT1	PSI
ARHGAP20	PSI
ARHGAP21	PSI
ARHGAP22	PSI
ARHGAP22-IT1	PSI
ARHGAP23	PSI
ARHGAP24	PSI
ARHGAP25	PSI
ARHGAP26	PSI
ARHGAP26-IT1	PSI
ARHGAP27	PSI
ARHGAP27P1-BPTFP1-KPNA2P3	PSI
ARHGAP27P2	PSI
ARHGAP28	PSI
ARHGAP28-AS1	PSI
ARHGAP29	PSI
ARHGAP29-AS1	PSI
ARHGAP30	PSI
ARHGAP31	PSI
ARHGAP31-AS1	PSI
ARHGAP32	PSI
ARHGAP33	PSI
ARHGAP35	PSI
ARHGAP36	PSI
ARHGAP39	PSI
ARHGAP4	PSI
ARHGAP40	PSI
ARHGAP42	PSI
ARHGAP42-AS1	PSI
ARHGAP42P2	PSI
ARHGAP44	PSI
ARHGAP44-AS1	PSI
ARHGAP45	PSI
ARHGAP5	PSI
ARHGAP5-AS1	PSI
ARHGAP6	PSI
ARHGAP8	PSI
ARHGAP9	PSI
ARHGDIA	PSI
ARHGDIB	PSI
ARHGDIG	PSI
ARHGEF1	PSI
ARHGEF10	PSI
ARHGEF10L	PSI
ARHGEF11	PSI
ARHGEF12	PSI
ARHGEF15	PSI
ARHGEF16	PSI
ARHGEF17	PSI
ARHGEF17-AS1	PSI
ARHGEF18	PSI
ARHGEF18-AS1	PSI
ARHGEF19	PSI
ARHGEF2	PSI
ARHGEF2-AS2	PSI
ARHGEF25	PSI
ARHGEF26	PSI
ARHGEF26-AS1	PSI
ARHGEF28	PSI
ARHGEF3	PSI
ARHGEF33	PSI
ARHGEF34P	PSI
ARHGEF35	PSI
ARHGEF35-AS1	PSI
ARHGEF37	PSI
ARHGEF38	PSI
ARHGEF38-IT1	PSI
ARHGEF39	PSI
ARHGEF4	PSI
ARHGEF40	PSI
ARHGEF5	PSI
ARHGEF6	PSI
ARHGEF7	PSI
ARHGEF7-AS2	PSI
ARHGEF7-IT1	PSI
ARHGEF9	PSI
ARHGEF9-IT1	PSI
ARID1A	PSI
ARID1B	PSI
ARID2	PSI
ARID3A	PSI
ARID3B	PSI
ARID3BP1	PSI
ARID3C	PSI
ARID4A	PSI
ARID4B	PSI
ARID5A	PSI
ARID5B	PSI
ARIH1	PSI
ARIH2	PSI
ARIH2OS	PSI
ARL1	PSI
ARL10	PSI
ARL11	PSI
ARL13B	PSI
ARL14	PSI
ARL14EP	PSI
ARL14EP-DT	PSI
ARL14EPL	PSI
ARL14EPP1	PSI
ARL15	PSI
ARL16	PSI
ARL17A	PSI
ARL17B	PSI
ARL2	PSI
ARL2-SNX15	PSI
ARL2BP	PSI
ARL2BPP10	PSI
ARL3	PSI
ARL4A	PSI
ARL4AP2	PSI
ARL4AP4	PSI
ARL4AP5	PSI
ARL4C	PSI
ARL4D	PSI
ARL5A	PSI
ARL5AP3	PSI
ARL5B	PSI
ARL6	PSI
ARL6IP1	PSI
ARL6IP4	PSI
ARL6IP5	PSI
ARL6IP6	PSI
ARL8A	PSI
ARL8B	PSI
ARL9	PSI
ARMC1	PSI
ARMC10	PSI
ARMC10P1	PSI
ARMC12	PSI
ARMC2	PSI
ARMC3	PSI
ARMC5	PSI
ARMC6	PSI
ARMC7	PSI
ARMC8	PSI
ARMC9	PSI
ARMCX1	PSI
ARMCX2	PSI
ARMCX3	PSI
ARMCX3-AS1	PSI
ARMCX4	PSI
ARMCX5	PSI
ARMCX5-GPRASP2	PSI
ARMCX6	PSI
ARMCX7P	PSI
ARMH1	PSI
ARMH3	PSI
ARMH4	PSI
ARMS2	PSI
ARMT1	PSI
ARNILA	PSI
ARNT	PSI
ARNT2	PSI
ARNTL	PSI
ARNTL2	PSI
ARNTL2-AS1	PSI
ARPC1A	PSI
ARPC1B	PSI
ARPC2	PSI
ARPC3	PSI
ARPC3P1	PSI
ARPC3P2	PSI
ARPC3P3	PSI
ARPC4	PSI
ARPC4-TTLL3	PSI
ARPC5	PSI
ARPC5L	PSI
ARPIN	PSI
ARPIN-AP3S2	PSI
ARPP19	PSI
ARPP21	PSI
ARRB1	PSI
ARRB2	PSI
ARRDC1	PSI
ARRDC1-AS1	PSI
ARRDC2	PSI
ARRDC3	PSI
ARRDC3-AS1	PSI
ARRDC4	PSI
ARSA	PSI
ARSB	PSI
ARSD	PSI
ARSD-AS1	PSI
ARSF	PSI
ARSG	PSI
ARSH	PSI
ARSI	PSI
ARSJ	PSI
ARSK	PSI
ARSL	PSI
ARSLP1	PSI
ART1	PSI
ART3	PSI
ART4	PSI
ART5	PSI
ARTN	PSI
ARV1	PSI
ARVCF	PSI
ARX	PSI
AS3MT	PSI
ASAH1	PSI
ASAH2	PSI
ASAH2B	PSI
ASAP1	PSI
ASAP1-IT2	PSI
ASAP2	PSI
ASAP3	PSI
ASB1	PSI
ASB11	PSI
ASB12	PSI
ASB13	PSI
ASB14	PSI
ASB15	PSI
ASB15-AS1	PSI
ASB16	PSI
ASB16-AS1	PSI
ASB2	PSI
ASB3	PSI
ASB4	PSI
ASB5	PSI
ASB6	PSI
ASB7	PSI
ASB8	PSI
ASB9	PSI
ASCC1	PSI
ASCC2	PSI
ASCC3	PSI
ASCL1	PSI
ASCL2	PSI
ASCL5	PSI
ASF1A	PSI
ASF1B	PSI
ASGR1	PSI
ASGR2	PSI
ASH1L	PSI
ASH1L-AS1	PSI
ASH1L-IT1	PSI
ASH2L	PSI
ASIC1	PSI
ASIC2	PSI
ASIC3	PSI
ASIC4	PSI
ASIC4-AS1	PSI
ASIP	PSI
ASL	PSI
ASLP1	PSI
ASMT	PSI
ASMTL	PSI
ASMTL-AS1	PSI
ASNS	PSI
ASNSD1	PSI
ASNSP1	PSI
ASPA	PSI
ASPDH	PSI
ASPG	PSI
ASPH	PSI
ASPHD1	PSI
ASPHD2	PSI
ASPM	PSI
ASPN	PSI
ASPRV1	PSI
ASPSCR1	PSI
ASRGL1	PSI
ASS1	PSI
ASS1P14	PSI
ASS1P2	PSI
ASS1P5	PSI
ASTE1	PSI
ASTN1	PSI
ASTN2	PSI
ASXL1	PSI
ASXL2	PSI
ASXL3	PSI
ASXL3-DT	PSI
ATAD1	PSI
ATAD2	PSI
ATAD2B	PSI
ATAD3A	PSI
ATAD3B	PSI
ATAD3C	PSI
ATAD5	PSI
ATAT1	PSI
ATCAY	PSI
ATE1	PSI
ATE1-AS1	PSI
ATF1	PSI
ATF2	PSI
ATF3	PSI
ATF4	PSI
ATF4P3	PSI
ATF4P4	PSI
ATF5	PSI
ATF6	PSI
ATF6B	PSI
ATF7	PSI
ATF7-NPFF	PSI
ATF7IP	PSI
ATF7IP2	PSI
ATG10	PSI
ATG10-IT1	PSI
ATG101	PSI
ATG12	PSI
ATG12P1	PSI
ATG13	PSI
ATG14	PSI
ATG16L1	PSI
ATG16L2	PSI
ATG2A	PSI
ATG2B	PSI
ATG3	PSI
ATG4A	PSI
ATG4B	PSI
ATG4C	PSI
ATG4D	PSI
ATG5	PSI
ATG7	PSI
ATG9A	PSI
ATG9B	PSI
ATIC	PSI
ATL1	PSI
ATL2	PSI
ATL3	PSI
ATM	PSI
ATMIN	PSI
ATN1	PSI
ATOH7	PSI
ATOH8	PSI
ATOX1	PSI
ATP10A	PSI
ATP10B	PSI
ATP10D	PSI
ATP11A	PSI
ATP11B	PSI
ATP11C	PSI
ATP12A	PSI
ATP13A1	PSI
ATP13A2	PSI
ATP13A3	PSI
ATP13A4	PSI
ATP13A4-AS1	PSI
ATP13A5	PSI
ATP1A1	PSI
ATP1A1-AS1	PSI
ATP1A2	PSI
ATP1A3	PSI
ATP1B1	PSI
ATP1B1P1	PSI
ATP1B2	PSI
ATP1B3	PSI
ATP1B3P1	PSI
ATP1B4	PSI
ATP23	PSI
ATP2A1	PSI
ATP2A1-AS1	PSI
ATP2A2	PSI
ATP2A3	PSI
ATP2B1	PSI
ATP2B1-AS1	PSI
ATP2B2	PSI
ATP2B3	PSI
ATP2B4	PSI
ATP2C1	PSI
ATP2C2	PSI
ATP2C2-AS1	PSI
ATP4A	PSI
ATP5F1A	PSI
ATP5F1AP3	PSI
ATP5F1B	PSI
ATP5F1C	PSI
ATP5F1D	PSI
ATP5F1E	PSI
ATP5F1EP2	PSI
ATP5IF1	PSI
ATP5MC1	PSI
ATP5MC1P2	PSI
ATP5MC1P5	PSI
ATP5MC2	PSI
ATP5MC3	PSI
ATP5ME	PSI
ATP5MF	PSI
ATP5MF-PTCD1	PSI
ATP5MFP2	PSI
ATP5MG	PSI
ATP5MGL	PSI
ATP5MGP1	PSI
ATP5MGP6	PSI
ATP5MJ	PSI
ATP5MK	PSI
ATP5MKP1	PSI
ATP5PB	PSI
ATP5PBP1	PSI
ATP5PD	PSI
ATP5PDP4	PSI
ATP5PF	PSI
ATP5PO	PSI
ATP6AP1	PSI
ATP6AP1L	PSI
ATP6AP2	PSI
ATP6V0A1	PSI
ATP6V0A2	PSI
ATP6V0A4	PSI
ATP6V0B	PSI
ATP6V0C	PSI
ATP6V0CP3	PSI
ATP6V0CP4	PSI
ATP6V0D1	PSI
ATP6V0D1-DT	PSI
ATP6V0D2	PSI
ATP6V0E1	PSI
ATP6V0E1P2	PSI
ATP6V0E1P3	PSI
ATP6V0E2	PSI
ATP6V0E2-AS1	PSI
ATP6V1A	PSI
ATP6V1B1	PSI
ATP6V1B1-AS1	PSI
ATP6V1B2	PSI
ATP6V1C1	PSI
ATP6V1C2	PSI
ATP6V1D	PSI
ATP6V1E1	PSI
ATP6V1E1P1	PSI
ATP6V1E1P2	PSI
ATP6V1E1P3	PSI
ATP6V1E2	PSI
ATP6V1F	PSI
ATP6V1FNB	PSI
ATP6V1G1	PSI
ATP6V1G1P4	PSI
ATP6V1G2	PSI
ATP6V1H	PSI
ATP7A	PSI
ATP7B	PSI
ATP8A1	PSI
ATP8A1-DT	PSI
ATP8A2	PSI
ATP8A2P2	PSI
ATP8A2P3	PSI
ATP8B1	PSI
ATP8B2	PSI
ATP8B3	PSI
ATP8B4	PSI
ATP8B5P	PSI
ATP9A	PSI
ATP9B	PSI
ATPAF1	PSI
ATPAF2	PSI
ATPSCKMT	PSI
ATR	PSI
ATRAID	PSI
ATRIP	PSI
ATRN	PSI
ATRNL1	PSI
ATRX	PSI
ATXN1	PSI
ATXN1-AS1	PSI
ATXN10	PSI
ATXN1L	PSI
ATXN2	PSI
ATXN2-AS	PSI
ATXN2L	PSI
ATXN3	PSI
ATXN7	PSI
ATXN7L1	PSI
ATXN7L2	PSI
ATXN7L3	PSI
ATXN7L3-AS1	PSI
ATXN7L3B	PSI
ATXN8OS	PSI
AUH	PSI
AUNIP	PSI
AUP1	PSI
AURKA	PSI
AURKAIP1	PSI
AURKAP1	PSI
AURKB	PSI
AURKBP1	PSI
AURKC	PSI
AUTS2	PSI
AVEN	PSI
AVIL	PSI
AVL9	PSI
AVP	PSI
AVPI1	PSI
AVPR1A	PSI
AVPR1B	PSI
AVPR2	PSI
AWAT2	PSI
AXDND1	PSI
AXIN1	PSI
AXIN2	PSI
AXL	PSI
AZGP1	PSI
AZGP1P1	PSI
AZI2	PSI
AZIN1	PSI
AZIN2	PSI
AZU1	PSI
B2M	PSI
B3GALNT1	PSI
B3GALNT2	PSI
B3GALT1	PSI
B3GALT1-AS1	PSI
B3GALT2	PSI
B3GALT4	PSI
B3GALT5	PSI
B3GALT5-AS1	PSI
B3GALT6	PSI
B3GALT9	PSI
B3GAT1	PSI
B3GAT1-DT	PSI
B3GAT2	PSI
B3GAT3	PSI
B3GAT3P1	PSI
B3GLCT	PSI
B3GNT2	PSI
B3GNT3	PSI
B3GNT4	PSI
B3GNT5	PSI
B3GNT6	PSI
B3GNT7	PSI
B3GNT8	PSI
B3GNT9	PSI
B3GNTL1	PSI
B3GNTL1P1	PSI
B4GALNT1	PSI
B4GALNT2	PSI
B4GALNT3	PSI
B4GALNT4	PSI
B4GALT1	PSI
B4GALT1-AS1	PSI
B4GALT2	PSI
B4GALT3	PSI
B4GALT4	PSI
B4GALT4-AS1	PSI
B4GALT5	PSI
B4GALT6	PSI
B4GALT7	PSI
B4GAT1	PSI
B9D1	PSI
B9D2	PSI
BAALC	PSI
BAALC-AS1	PSI
BAALC-AS2	PSI
BAAT	PSI
BABAM1	PSI
BABAM2	PSI
BACE1	PSI
BACE1-AS	PSI
BACE2	PSI
BACE2-IT1	PSI
BACH1	PSI
BACH1-IT1	PSI
BACH1-IT2	PSI
BACH1-IT3	PSI
BACH2	PSI
BAD	PSI
BAG1	PSI
BAG2	PSI
BAG3	PSI
BAG4	PSI
BAG5	PSI
BAG6	PSI
BAGE2	PSI
BAHCC1	PSI
BAHD1	PSI
BAIAP2	PSI
BAIAP2-DT	PSI
BAIAP2L1	PSI
BAIAP2L2	PSI
BAIAP3	PSI
BAK1	PSI
BAK1P1	PSI
BAMBI	PSI
BANF1	PSI
BANF1P1	PSI
BANF1P2	PSI
BANF1P3	PSI
BANF2	PSI
BANK1	PSI
BANP	PSI
BAP1	PSI
BARD1	PSI
BARHL1	PSI
BARX1	PSI
BARX1-DT	PSI
BARX2	PSI
BASP1	PSI
BASP1-AS1	PSI
BATF	PSI
BATF2	PSI
BATF3	PSI
BAX	PSI
BAZ1A	PSI
BAZ1A-AS1	PSI
BAZ1B	PSI
BAZ2A	PSI
BAZ2B	PSI
BBC3	PSI
BBIP1	PSI
BBIP1P1	PSI
BBLN	PSI
BBOF1	PSI
BBOX1	PSI
BBOX1-AS1	PSI
BBS1	PSI
BBS10	PSI
BBS12	PSI
BBS2	PSI
BBS4	PSI
BBS5	PSI
BBS7	PSI
BBS9	PSI
BBX	PSI
BCAM	PSI
BCAN	PSI
BCAN-AS1	PSI
BCAP29	PSI
BCAP31	PSI
BCAP31P1	PSI
BCAP31P2	PSI
BCAR1	PSI
BCAR1P1	PSI
BCAR3	PSI
BCAR3-AS1	PSI
BCAR4	PSI
BCAS1	PSI
BCAS2	PSI
BCAS3	PSI
BCAS4	PSI
BCAT1	PSI
BCAT2	PSI
BCCIP	PSI
BCDIN3D	PSI
BCDIN3D-AS1	PSI
BCHE	PSI
BCKDHA	PSI
BCKDHB	PSI
BCKDK	PSI
BCL10	PSI
BCL11A	PSI
BCL11B	PSI
BCL2	PSI
BCL2A1	PSI
BCL2L1	PSI
BCL2L10	PSI
BCL2L11	PSI
BCL2L12	PSI
BCL2L12P1	PSI
BCL2L13	PSI
BCL2L14	PSI
BCL2L15	PSI
BCL2L2	PSI
BCL2L2-PABPN1	PSI
BCL3	PSI
BCL6	PSI
BCL6B	PSI
BCL7A	PSI
BCL7B	PSI
BCL7C	PSI
BCL9	PSI
BCL9L	PSI
BCL9P1	PSI
BCLAF1	PSI
BCLAF1P1	PSI
BCLAF1P2	PSI
BCLAF3	PSI
BCO1	PSI
BCO2	PSI
BCOR	PSI
BCORL1	PSI
BCORP1	PSI
BCR	PSI
BCRP1	PSI
BCRP2	PSI
BCRP3	PSI
BCRP5	PSI
BCRP8	PSI
BCS1L	PSI
BCYRN1	PSI
BDH1	PSI
BDH2	PSI
BDH2P1	PSI
BDKRB1	PSI
BDKRB2	PSI
BDNF	PSI
BDNF-AS	PSI
BDP1	PSI
BEAN1	PSI
BEAN1-AS1	PSI
BECN1	PSI
BEGAIN	PSI
BEND3	PSI
BEND3P1	PSI
BEND3P2	PSI
BEND3P3	PSI
BEND4	PSI
BEND5	PSI
BEND6	PSI
BEND7	PSI
BEND7P1	PSI
BEST1	PSI
BEST2	PSI
BEST3	PSI
BEST4	PSI
BET1	PSI
BET1L	PSI
BEX1	PSI
BEX2	PSI
BEX3	PSI
BEX4	PSI
BEX5	PSI
BFAR	PSI
BFSP1	PSI
BFSP2	PSI
BGLAP	PSI
BGN	PSI
BHLHA15	PSI
BHLHA9	PSI
BHLHB9	PSI
BHLHE22	PSI
BHLHE40	PSI
BHLHE40-AS1	PSI
BHLHE41	PSI
BHMT	PSI
BHMT2	PSI
BICC1	PSI
BICD1	PSI
BICD1-AS1	PSI
BICD2	PSI
BICDL1	PSI
BICDL2	PSI
BICRA	PSI
BICRAL	PSI
BID	PSI
BIK	PSI
BIN1	PSI
BIN2	PSI
BIN3	PSI
BIRC2	PSI
BIRC3	PSI
BIRC5	PSI
BIRC6	PSI
BIRC6-AS1	PSI
BIRC7	PSI
BISPR	PSI
BIVM	PSI
BLACAT1	PSI
BLCAP	PSI
BLID	PSI
BLK	PSI
BLM	PSI
BLMH	PSI
BLNK	PSI
BLOC1S1	PSI
BLOC1S2	PSI
BLOC1S3	PSI
BLOC1S4	PSI
BLOC1S5	PSI
BLOC1S6	PSI
BLVRA	PSI
BLVRB	PSI
BLZF1	PSI
BLZF2P	PSI
BMERB1	PSI
BMF	PSI
BMF-AS1	PSI
BMI1	PSI
BMP1	PSI
BMP2	PSI
BMP2K	PSI
BMP2K-DT	PSI
BMP2KL	PSI
BMP3	PSI
BMP4	PSI
BMP5	PSI
BMP6	PSI
BMP7	PSI
BMP8A	PSI
BMP8B	PSI
BMPER	PSI
BMPR1A	PSI
BMPR1AP1	PSI
BMPR1AP2	PSI
BMPR1B	PSI
BMPR2	PSI
BMS1	PSI
BMS1P1	PSI
BMS1P10	PSI
BMS1P11	PSI
BMS1P14	PSI
BMS1P15	PSI
BMS1P16	PSI
BMS1P2	PSI
BMS1P23	PSI
BMS1P4	PSI
BMS1P4-AGAP5	PSI
BMS1P7	PSI
BMS1P8	PSI
BMT2	PSI
BMX	PSI
BNC1	PSI
BNC2	PSI
BNC2-AS1	PSI
BNIP1	PSI
BNIP2	PSI
BNIP3	PSI
BNIP3L	PSI
BNIP3P1	PSI
BNIP3P16	PSI
BNIP3P20	PSI
BNIP3P25	PSI
BNIP3P5	PSI
BNIP5	PSI
BNIPL	PSI
BOC	PSI
BOD1	PSI
BOD1L1	PSI
BOD1P2	PSI
BOK	PSI
BOK-AS1	PSI
BOLA1	PSI
BOLA2-SMG1P6	PSI
BOLA2B	PSI
BOLA2P3	PSI
BOLA3	PSI
BOLA3-AS1	PSI
[truncated: 32,267 more rows]

## Sheet: ESM-Table 2
ESM Table 2: Complete list of genes with detectable expression in human beta cells.
A1BG	beta
A1BG-AS1	beta
A1CF	beta
A2M	beta
A2M-AS1	beta
A2ML1	beta
A4GALT	beta
A4GNT	beta
AAAS	beta
AACS	beta
AADAT	beta
AAED1	beta
AAGAB	beta
AAK1	beta
AAMDC	beta
AAMP	beta
AARD	beta
AARS	beta
AARS2	beta
AASDH	beta
AASDHPPT	beta
AASS	beta
AATF	beta
AATK	beta
AB000466	beta
AB007962	beta
AB062081	beta
AB062083	beta
AB073649	beta
AB074162	beta
AB074166	beta
AB074188	beta
AB075489	beta
AB075492	beta
AB209061	beta
AB209185	beta
AB209315	beta
AB240015	beta
AB429224	beta
AB488780	beta
AB586698	beta
ABAT	beta
ABCA1	beta
ABCA10	beta
ABCA11P	beta
ABCA13	beta
ABCA17P	beta
ABCA2	beta
ABCA3	beta
ABCA5	beta
ABCA6	beta
ABCA7	beta
ABCA8	beta
ABCA9	beta
ABCB1	beta
ABCB10	beta
ABCB11	beta
ABCB4	beta
ABCB5	beta
ABCB6	beta
ABCB7	beta
ABCB8	beta
ABCB9	beta
ABCC1	beta
ABCC10	beta
ABCC2	beta
ABCC3	beta
ABCC4	beta
ABCC5	beta
ABCC6	beta
ABCC6P1	beta
ABCC6P2	beta
ABCC8	beta
ABCC9	beta
ABCD1	beta
ABCD3	beta
ABCD4	beta
ABCE1	beta
ABCF1	beta
ABCF2	beta
ABCF3	beta
ABCG1	beta
ABCG2	beta
ABCG5	beta
ABHD1	beta
ABHD11	beta
ABHD12	beta
ABHD12B	beta
ABHD13	beta
ABHD14A	beta
ABHD14B	beta
ABHD15	beta
ABHD16A	beta
ABHD16B	beta
ABHD17A	beta
ABHD17B	beta
ABHD17C	beta
ABHD18	beta
ABHD2	beta
ABHD3	beta
ABHD4	beta
ABHD5	beta
ABHD6	beta
ABHD8	beta
ABI1	beta
ABI2	beta
ABI3BP	beta
ABL1	beta
ABL2	beta
ABLIM1	beta
ABLIM2	beta
ABLIM3	beta
ABO	beta
ABP1	beta
ABR	beta
ABRA	beta
ABRACL	beta
ABT1	beta
ABTB1	beta
ABTB2	beta
AC016831.7	beta
AC2	beta
ACAA1	beta
ACAA2	beta
ACACA	beta
ACACB	beta
ACAD10	beta
ACAD11	beta
ACAD8	beta
ACAD9	beta
ACADM	beta
ACADS	beta
ACADSB	beta
ACAN	beta
ACAP1	beta
ACAP2	beta
ACAP3	beta
ACAT1	beta
ACAT2	beta
ACBD3	beta
ACBD4	beta
ACBD5	beta
ACBD6	beta
ACBD7	beta
ACCS	beta
ACD	beta
ACE	beta
ACE2	beta
ACER2	beta
ACER3	beta
ACHE	beta
ACIN1	beta
ACLY	beta
ACMSD	beta
ACN9	beta
ACO1	beta
ACO2	beta
ACOT1	beta
ACOT11	beta
ACOT12	beta
ACOT13	beta
ACOT4	beta
ACOT6	beta
ACOT7	beta
ACOT8	beta
ACOT9	beta
ACOX1	beta
ACOX2	beta
ACOX3	beta
ACOXL	beta
ACP1	beta
ACP2	beta
ACP5	beta
ACP6	beta
ACPL2	beta
ACPP	beta
ACPT	beta
ACR	beta
ACRBP	beta
ACRC	beta
ACRV1	beta
ACSF2	beta
ACSF3	beta
ACSL1	beta
ACSL3	beta
ACSL4	beta
ACSL5	beta
ACSL6	beta
ACSM1	beta
ACSM2A	beta
ACSM3	beta
ACSM4	beta
ACSS1	beta
ACSS2	beta
ACSS3	beta
ACTA1	beta
ACTA2	beta
ACTB	beta
ACTC1	beta
ACTG1	beta
ACTG1P4	beta
ACTG2	beta
ACTL10	beta
ACTL6A	beta
ACTL6B	beta
ACTL7A	beta
ACTN1	beta
ACTN2	beta
ACTN4	beta
ACTR10	beta
ACTR1A	beta
ACTR1B	beta
ACTR2	beta
ACTR3BP5	beta
ACTR3C	beta
ACTR5	beta
ACTR8	beta
ACTRT3	beta
ACVR1	beta
ACVR1B	beta
ACVR1C	beta
ACVR2A	beta
ACVR2B	beta
ACVR2B-AS1	beta
ACVRL1	beta
ACY1	beta
ACY3	beta
ACYP1	beta
ACYP2	beta
ADA	beta
ADAL	beta
ADAM10	beta
ADAM12	beta
ADAM15	beta
ADAM17	beta
ADAM19	beta
ADAM1A	beta
ADAM20	beta
ADAM20P1	beta
ADAM21	beta
ADAM21P1	beta
ADAM22	beta
ADAM33	beta
ADAM8	beta
ADAM9	beta
ADAMTS1	beta
ADAMTS10	beta
ADAMTS12	beta
ADAMTS13	beta
ADAMTS16	beta
ADAMTS17	beta
ADAMTS2	beta
ADAMTS4	beta
ADAMTS5	beta
ADAMTS6	beta
ADAMTS7	beta
ADAMTS8	beta
ADAMTS9	beta
ADAMTSL1	beta
ADAMTSL2	beta
ADAMTSL3	beta
ADAMTSL4	beta
ADAMTSL5	beta
ADAP1	beta
ADAP2	beta
ADAR	beta
ADARB1	beta
ADARB2	beta
ADARB2-AS1	beta
ADAT1	beta
ADAT2	beta
ADC	beta
ADCK1	beta
ADCK2	beta
ADCK3	beta
ADCK4	beta
ADCK5	beta
ADCY1	beta
ADCY10	beta
ADCY10P1	beta
ADCY2	beta
ADCY3	beta
ADCY4	beta
ADCY5	beta
ADCY6	beta
ADCY7	beta
ADCY9	beta
ADCYAP1	beta
ADD1	beta
ADD2	beta
ADD3	beta
ADGRA3	beta
ADGRE3	beta
ADGRG5	beta
ADGRV1	beta
ADH4	beta
ADH5	beta
ADH6	beta
ADHFE1	beta
ADI1	beta
ADIPOQ	beta
ADIPOR1	beta
ADIPOR2	beta
ADIRF	beta
ADK	beta
ADM	beta
ADM2	beta
ADM5	beta
ADNP	beta
ADNP2	beta
ADO	beta
ADORA2A	beta
ADORA2A-AS1	beta
ADORA2B	beta
ADPGK	beta
ADPGK-AS1	beta
ADPRH	beta
ADPRHL1	beta
ADPRHL2	beta
ADPRM	beta
ADRA1A	beta
ADRA1B	beta
ADRA2A	beta
ADRB2	beta
ADRBK1	beta
ADRBK2	beta
ADRM1	beta
ADSL	beta
ADSS	beta
ADSSL1	beta
ADTRP	beta
AEBP2	beta
AEN	beta
AES	beta
AF007147	beta
AF020763	beta
AF035281	beta
AF047486	beta
AF055024	beta
AF063596	beta
AF070569	beta
AF070581	beta
AF072097	beta
AF075036	beta
AF075112	beta
AF085995	beta
AF086102	beta
AF086126	beta
AF086132	beta
AF086184	beta
AF086203	beta
AF086219	beta
AF086285	beta
AF086346	beta
AF086351	beta
AF086476	beta
AF088041	beta
AF090102	beta
AF090939	beta
AF116693	beta
AF131837	beta
AF143870	beta
AF157115	beta
AF161442	beta
AF188711	beta
AF198444	beta
AF216583	beta
AF258550	beta
AF258560	beta
AF268386	beta
AF279775	beta
AF279780	beta
AF279782	beta
AF289551	beta
AF339801	beta
AF339817	beta
AF401214	beta
AF420437	beta
AF520792	beta
AF520793	beta
AFAP1	beta
AFAP1-AS1	beta
AFAP1L1	beta
AFAP1L2	beta
AFF1	beta
AFF2	beta
AFF3	beta
AFF4	beta
AFG3L1P	beta
AFG3L2	beta
AFMID	beta
AFP	beta
AFTPH	beta
AGA	beta
AGAP1	beta
AGAP11	beta
AGAP2	beta
AGAP2-AS1	beta
AGAP3	beta
AGAP4	beta
AGAP5	beta
AGAP6	beta
AGAP8	beta
AGAP9	beta
AGBL2	beta
AGBL3	beta
AGBL4	beta
AGBL5	beta
AGER	beta
AGFG1	beta
AGFG2	beta
AGGF1	beta
AGK	beta
AGL	beta
AGMAT	beta
AGMO	beta
AGO1	beta
AGO2	beta
AGO3	beta
AGO4	beta
AGPAT1	beta
AGPAT2	beta
AGPAT3	beta
AGPAT4	beta
AGPAT4-IT1	beta
AGPAT5	beta
AGPAT6	beta
AGPHD1	beta
AGPS	beta
AGR2	beta
AGRN	beta
AGT	beta
AGTPBP1	beta
AGTR1	beta
AGTRAP	beta
AGXT	beta
AGXT2L2	beta
AHCTF1	beta
AHCY	beta
AHCYL1	beta
AHCYL2	beta
AHDC1	beta
AHI1	beta
AHNAK	beta
AHNAK2	beta
AHR	beta
AHRR	beta
AHSA1	beta
AHSA2	beta
AHSG	beta
AHSP	beta
AICDA	beta
AIDA	beta
AIF1	beta
AIFM1	beta
AIFM2	beta
AIFM3	beta
AIG1	beta
AIM1	beta
AIM1L	beta
AIM2	beta
AIMP1	beta
AIMP2	beta
AIP	beta
AIPL1	beta
AJ011981	beta
AJ276246	beta
AJ297365	beta
AJ420422	beta
AJ420595	beta
AJ515158	beta
AJ606316	beta
AJUBA	beta
AK000154	beta
AK000451	beta
AK000470	beta
AK000798	beta
AK000840	beta
AK000953	beta
AK001057	beta
AK001394	beta
AK001533	beta
AK001582	beta
AK001928	beta
AK001975	beta
AK002090	beta
AK021537	beta
AK021551	beta
AK021563	beta
AK021570	beta
AK021664	beta
AK021739	beta
AK021804	beta
AK021876	beta
AK021888	beta
AK021977	beta
AK022030	beta
AK022382	beta
AK022787	beta
AK022793	beta
AK022914	beta
AK022915	beta
AK022993	beta
AK022997	beta
AK023040	beta
AK023159	beta
AK023178	beta
AK023304	beta
AK023417	beta
AK023457	beta
AK023515	beta
AK023566	beta
AK023614	beta
AK023627	beta
AK024092	beta
AK024134	beta
AK024141	beta
AK024242	beta
AK024248	beta
AK024535	beta
AK024736	beta
AK024936	beta
AK025117	beta
AK025127	beta
AK025140	beta
AK025288	beta
AK025321	beta
AK025511	beta
AK025664	beta
AK025726	beta
AK025793	beta
AK025975	beta
AK026244	beta
AK026512	beta
AK026714	beta
AK026758	beta
AK026905	beta
AK027091	beta
AK027145	beta
AK027190	beta
AK027252	beta
AK027257	beta
AK027332	beta
AK027541	beta
AK027840	beta
AK054623	beta
AK054635	beta
AK054726	beta
AK054749	beta
AK054753	beta
AK054837	beta
AK054921	beta
AK054972	beta
AK054990	beta
AK055017	beta
AK055055	beta
AK055197	beta
AK055250	beta
AK055254	beta
AK055257	beta
AK055267	beta
AK055323	beta
AK055332	beta
AK055351	beta
AK055370	beta
AK055384	beta
AK055386	beta
AK055408	beta
AK055458	beta
AK055533	beta
AK055601	beta
AK055623	beta
AK055656	beta
AK055694	beta
AK055712	beta
AK055772	beta
AK055785	beta
AK055849	beta
AK055853	beta
AK055876	beta
AK055910	beta
AK055918	beta
AK055932	beta
AK055957	beta
AK055967	beta
AK055974	beta
AK055981	beta
AK056073	beta
AK056077	beta
AK056182	beta
AK056196	beta
AK056228	beta
AK056246	beta
AK056253	beta
AK056351	beta
AK056368	beta
AK056396	beta
AK056431	beta
AK056432	beta
AK056486	beta
AK056524	beta
AK056618	beta
AK056623	beta
AK056657	beta
AK056686	beta
AK056817	beta
AK056897	beta
AK056973	beta
AK056982	beta
AK057177	beta
AK057187	beta
AK057188	beta
AK057218	beta
AK057321	beta
AK057448	beta
AK057451	beta
AK057471	beta
AK057519	beta
AK057596	beta
AK057604	beta
AK057657	beta
AK057681	beta
AK057689	beta
AK057719	beta
AK057873	beta
AK057887	beta
AK057897	beta
AK057978	beta
AK074469	beta
AK074476	beta
AK074615	beta
AK075019	beta
AK075337	beta
AK090553	beta
AK090593	beta
AK090674	beta
AK090681	beta
AK090688	beta
AK090700	beta
AK090736	beta
AK090844	beta
AK090895	beta
AK090904	beta
AK090973	beta
AK091028	beta
AK091070	beta
AK091275	beta
AK091624	beta
AK091688	beta
AK091729	beta
AK091866	beta
AK091906	beta
AK091996	beta
AK092048	beta
AK092080	beta
AK092087	beta
AK092098	beta
AK092150	beta
AK092313	beta
AK092331	beta
AK092380	beta
AK092451	beta
AK092541	beta
AK092619	beta
AK092965	beta
AK093026	beta
AK093124	beta
AK093203	beta
AK093256	beta
AK093299	beta
AK093301	beta
AK093356	beta
AK093362	beta
AK093416	beta
AK093443	beta
AK093513	beta
AK093519	beta
AK093534	beta
AK093551	beta
AK093600	beta
AK093758	beta
AK093898	beta
AK094117	beta
AK094156	beta
AK094188	beta
AK094196	beta
AK094280	beta
AK094325	beta
AK094342	beta
AK094352	beta
AK094413	beta
AK094480	beta
AK094525	beta
AK094561	beta
AK094577	beta
AK094599	beta
AK094611	beta
AK094621	beta
AK094639	beta
AK094644	beta
AK094692	beta
AK094786	beta
AK094818	beta
AK094859	beta
AK094909	beta
AK094915	beta
AK094916	beta
AK094934	beta
AK094945	beta
AK094963	beta
AK094985	beta
AK094990	beta
AK095045	beta
AK095057	beta
AK095112	beta
AK095132	beta
AK095151	beta
AK095179	beta
AK095210	beta
AK095242	beta
AK095267	beta
AK095285	beta
AK095335	beta
AK095365	beta
AK095366	beta
AK095439	beta
AK095546	beta
AK095583	beta
AK095618	beta
AK095621	beta
AK095699	beta
AK095700	beta
AK095721	beta
AK095988	beta
AK096066	beta
AK096159	beta
AK096219	beta
AK096233	beta
AK096291	beta
AK096335	beta
AK096395	beta
AK096475	beta
AK096592	beta
AK096622	beta
AK096718	beta
AK096834	beta
AK096982	beta
AK096995	beta
AK097012	beta
AK097119	beta
AK097143	beta
AK097190	beta
AK097193	beta
AK097242	beta
AK097288	beta
AK097289	beta
AK097351	beta
AK097370	beta
AK097428	beta
AK097432	beta
AK097447	beta
AK097453	beta
AK097472	beta
AK097527	beta
AK097590	beta
AK097624	beta
AK097625	beta
AK097658	beta
AK097694	beta
AK097701	beta
AK097702	beta
AK097706	beta
AK097722	beta
AK097759	beta
AK097794	beta
AK097803	beta
AK097829	beta
AK097853	beta
AK097878	beta
AK097902	beta
AK097921	beta
AK097934	beta
AK097957	beta
AK098012	beta
AK098067	beta
AK098095	beta
AK098198	beta
AK098263	beta
AK098438	beta
AK098491	beta
AK098570	beta
AK098656	beta
AK098705	beta
AK098727	beta
AK098769	beta
AK098783	beta
AK1	beta
AK122764	beta
AK123141	beta
AK123181	beta
AK123263	beta
AK123292	beta
AK123298	beta
AK123300	beta
AK123314	beta
AK123332	beta
AK123440	beta
AK123450	beta
AK123459	beta
AK123543	beta
AK123582	beta
AK123584	beta
AK123617	beta
AK123654	beta
AK123675	beta
AK123771	beta
AK123816	beta
AK123826	beta
AK123868	beta
AK123872	beta
AK123889	beta
AK123891	beta
AK123947	beta
AK123976	beta
AK123998	beta
AK124130	beta
AK124131	beta
AK124179	beta
AK124194	beta
AK124197	beta
AK124233	beta
AK124308	beta
AK124327	beta
AK124399	beta
AK124433	beta
AK124439	beta
AK124465	beta
AK124484	beta
AK124523	beta
AK124578	beta
AK124673	beta
AK124680	beta
AK124806	beta
AK124820	beta
AK124832	beta
AK124857	beta
AK124930	beta
AK124939	beta
AK124970	beta
AK124973	beta
AK125040	beta
AK125051	beta
AK125078	beta
AK125157	beta
AK125212	beta
AK125237	beta
AK125257	beta
AK125288	beta
AK125301	beta
AK125311	beta
AK125412	beta
AK125463	beta
AK125489	beta
AK125500	beta
AK125558	beta
AK125594	beta
AK125598	beta
AK125599	beta
AK125676	beta
AK125684	beta
AK125686	beta
AK125699	beta
AK125701	beta
AK125726	beta
AK125727	beta
AK125749	beta
AK125759	beta
AK125769	beta
AK125821	beta
AK125858	beta
AK125860	beta
AK125871	beta
AK125960	beta
AK126080	beta
AK126225	beta
AK126253	beta
AK126278	beta
AK126286	beta
AK126307	beta
AK126318	beta
AK126351	beta
AK126532	beta
AK126539	beta
AK126616	beta
AK126635	beta
AK126693	beta
AK126717	beta
AK126744	beta
AK126852	beta
AK127026	beta
AK127048	beta
AK127087	beta
AK127124	beta
AK127179	beta
AK127183	beta
AK127190	beta
AK127191	beta
AK127224	beta
AK127270	beta
AK127339	beta
AK127400	beta
AK127443	beta
AK127472	beta
AK127555	beta
AK127609	beta
AK127697	beta
AK127846	beta
AK127966	beta
AK128013	beta
AK128153	beta
AK128252	beta
AK128346	beta
AK128400	beta
AK128439	beta
AK128534	beta
AK128559	beta
AK128563	beta
AK128593	beta
AK128619	beta
AK128656	beta
AK128673	beta
AK128697	beta
AK128708	beta
AK128734	beta
AK128777	beta
AK128833	beta
AK129672	beta
AK129879	beta
AK129926	beta
AK130076	beta
AK130294	beta
AK130329	beta
AK130481	beta
AK130486	beta
AK130824	beta
AK130911	beta
AK131020	beta
AK131347	beta
AK131520	beta
AK2	beta
AK289390	beta
AK291701	beta
AK293147	beta
AK294004	beta
AK294743	beta
AK295617	beta
AK295707	beta
AK296065	beta
AK296146	beta
AK296276	beta
AK296947	beta
AK297919	beta
AK298056	beta
AK298300	beta
AK299432	beta
AK299452	beta
AK299501	beta
AK3	beta
AK300387	beta
AK300656	beta
AK301093	beta
AK301549	beta
AK301666	beta
AK301968	beta
AK302092	beta
AK302511	beta
AK303572	beta
AK303607	beta
AK304759	beta
AK304826	beta
AK307172	beta
AK307192	beta
AK307246	beta
AK307275	beta
AK307870	beta
AK308309	beta
AK308439	beta
AK308561	beta
AK308605	beta
AK308652	beta
AK308704	beta
AK308867	beta
AK308944	beta
AK308965	beta
AK309215	beta
AK309255	beta
AK309441	beta
AK309476	beta
AK309717	beta
AK309922	beta
AK310013	beta
AK310030	beta
AK310041	beta
AK310046	beta
AK310094	beta
AK310226	beta
AK310228	beta
AK310237	beta
AK310239	beta
AK310350	beta
AK310441	beta
AK310472	beta
AK310634	beta
AK310665	beta
AK310751	beta
AK310794	beta
AK310876	beta
AK311108	beta
AK311113	beta
AK311120	beta
AK311131	beta
AK311167	beta
AK311212	beta
AK311213	beta
AK311257	beta
AK311282	beta
AK311356	beta
AK311374	beta
AK311445	beta
AK311573	beta
AK311578	beta
AK311660	beta
AK313893	beta
AK316321	beta
AK4	beta
AK5	beta
AK7	beta
AK8	beta
AK9	beta
AKAP1	beta
AKAP10	beta
AKAP11	beta
AKAP12	beta
AKAP13	beta
AKAP17A	beta
AKAP2	beta
AKAP3	beta
AKAP5	beta
AKAP6	beta
AKAP7	beta
AKAP8	beta
AKAP8L	beta
AKAP9	beta
AKIP1	beta
AKIRIN1	beta
AKIRIN2	beta
AKNA	beta
AKR1A1	beta
AKR1B1	beta
AKR1B10	beta
AKR1C1	beta
AKR1C2	beta
AKR1C3	beta
AKR1C6P	beta
AKR1D1	beta
AKR7A2	beta
AKR7A3	beta
AKR7L	beta
AKT1	beta
AKT2	beta
AKT3	beta
AKTIP	beta
AL049415	beta
AL049935	beta
AL049948	beta
AL050000	beta
AL050085	beta
AL050141	beta
AL109792	beta
AL110171	beta
AL110181	beta
AL122050	beta
AL133568	beta
AL137445	beta
AL137522	beta
AL137535	beta
AL137551	beta
AL137655	beta
AL137752	beta
AL157440	beta
AL163953.3	beta
AL355711	beta
AL357213	beta
AL360260	beta
AL389983	beta
AL390170	beta
AL592490.1	beta
AL831889	beta
AL831977	beta
AL832007	beta
AL832163	beta
AL832184	beta
AL832212	beta
AL832252	beta
AL832384	beta
AL832439	beta
AL832447	beta
AL832593	beta
AL832615	beta
AL832797	beta
AL832891	beta
AL832909	beta
AL832937	beta
AL833139	beta
AL833150	beta
AL833181	beta
AL833455	beta
AL833634	beta
ALAD	beta
ALAS1	beta
ALAS2	beta
ALB	beta
ALCAM	beta
ALDH16A1	beta
ALDH18A1	beta
ALDH1A1	beta
ALDH1A2	beta
ALDH1A3	beta
ALDH1B1	beta
ALDH1L1	beta
ALDH1L2	beta
ALDH2	beta
ALDH3A1	beta
ALDH3A2	beta
ALDH3B1	beta
ALDH4A1	beta
ALDH5A1	beta
ALDH6A1	beta
ALDH7A1	beta
ALDH8A1	beta
ALDH9A1	beta
ALDOA	beta
ALDOB	beta
ALDOC	beta
ALG1	beta
ALG10	beta
ALG10B	beta
ALG11	beta
ALG12	beta
ALG13	beta
ALG14	beta
ALG1L	beta
ALG1L2	beta
ALG1L9P	beta
ALG2	beta
ALG3	beta
ALG5	beta
ALG6	beta
ALG8	beta
ALG9	beta
ALK	beta
ALKBH1	beta
ALKBH2	beta
ALKBH3	beta
ALKBH4	beta
ALKBH5	beta
ALKBH6	beta
ALKBH7	beta
ALKBH8	beta
ALMS1	beta
ALMS1P	beta
ALOX12	beta
ALOX12-AS1	beta
ALOX12B	beta
ALOX12P2	beta
ALOX15	beta
ALOX5AP	beta
ALOXE3	beta
ALPI	beta
ALPK1	beta
ALPK3	beta
ALPL	beta
ALS2	beta
ALS2CL	beta
ALS2CR11	beta
ALS2CR12	beta
ALS2CR8	beta
ALX3	beta
ALYREF	beta
AMACR	beta
AMBP	beta
AMBRA1	beta
AMD1	beta
AMDHD2	beta
AMER1	beta
AMER2	beta
AMER3	beta
AMFR	beta
AMH	beta
AMICA1	beta
AMIGO1	beta
AMIGO2	beta
AMIGO3	beta
AMMECR1	beta
AMMECR1L	beta
AMN	beta
AMN1	beta
AMOT	beta
AMOTL1	beta
AMOTL2	beta
AMPD2	beta
AMPD3	beta
AMPH	beta
AMT	beta
AMY2A	beta
AMY2B	beta
AMZ1	beta
AMZ2	beta
AMZ2P1	beta
ANAPC1	beta
ANAPC11	beta
ANAPC13	beta
ANAPC15	beta
ANAPC16	beta
ANAPC1P1	beta
ANAPC2	beta
ANAPC4	beta
ANAPC5	beta
ANAPC7	beta
ANG	beta
ANGEL1	beta
ANGEL2	beta
ANGPT1	beta
ANGPT2	beta
ANGPTL1	beta
ANGPTL2	beta
ANGPTL4	beta
ANGPTL5	beta
ANGPTL6	beta
ANK1	beta
ANK2	beta
ANK3	beta
ANKAR	beta
ANKDD1A	beta
ANKEF1	beta
ANKFY1	beta
ANKH	beta
ANKHD1	beta
ANKHD1-EIF4EBP3	beta
ANKIB1	beta
ANKK1	beta
ANKLE1	beta
ANKLE2	beta
ANKMY1	beta
ANKMY2	beta
ANKRA2	beta
ANKRD10	beta
ANKRD11	beta
ANKRD12	beta
ANKRD13A	beta
ANKRD13B	beta
ANKRD13C	beta
ANKRD13D	beta
ANKRD16	beta
ANKRD17	beta
ANKRD18A	beta
ANKRD19P	beta
ANKRD20A11P	beta
ANKRD20A3	beta
ANKRD20A4	beta
ANKRD20A5P	beta
ANKRD20A8P	beta
ANKRD20A9P	beta
ANKRD22	beta
ANKRD23	beta
ANKRD24	beta
ANKRD26	beta
ANKRD26P1	beta
ANKRD27	beta
ANKRD28	beta
ANKRD29	beta
ANKRD30B	beta
ANKRD30BL	beta
ANKRD30BP2	beta
ANKRD30BP3	beta
ANKRD31	beta
ANKRD32	beta
ANKRD33	beta
ANKRD33B	beta
ANKRD34A	beta
ANKRD34C	beta
ANKRD34C-AS1	beta
ANKRD36	beta
ANKRD36B	beta
ANKRD36BP1	beta
ANKRD36C	beta
ANKRD37	beta
ANKRD39	beta
ANKRD40	beta
ANKRD42	beta
ANKRD44	beta
ANKRD45	beta
ANKRD49	beta
ANKRD50	beta
ANKRD52	beta
ANKRD53	beta
ANKRD54	beta
ANKRD55	beta
ANKRD6	beta
ANKRD65	beta
ANKRD7	beta
ANKRD9	beta
ANKS1A	beta
ANKS1B	beta
ANKS3	beta
ANKS4B	beta
ANKS6	beta
ANKUB1	beta
ANKZF1	beta
ANLN	beta
ANO10	beta
ANO5	beta
ANO6	beta
ANO7	beta
ANO8	beta
ANO9	beta
ANP32A	beta
ANP32AP1	beta
ANP32B	beta
ANP32C	beta
ANP32D	beta
ANP32E	beta
ANPEP	beta
ANTXR1	beta
ANTXR2	beta
ANXA1	beta
ANXA10	beta
ANXA11	beta
ANXA13	beta
ANXA2	beta
ANXA2P1	beta
ANXA2P2	beta
ANXA2R	beta
ANXA3	beta
ANXA4	beta
ANXA5	beta
ANXA6	beta
ANXA7	beta
ANXA9	beta
AOAH	beta
AOC2	beta
AOX1	beta
AOX2P	beta
AP006621.5	beta
AP1AR	beta
AP1B1	beta
AP1G1	beta
AP1G2	beta
AP1M1	beta
AP1M2	beta
AP1S1	beta
AP1S2	beta
AP1S3	beta
AP2A1	beta
AP2A2	beta
AP2B1	beta
AP2M1	beta
AP2S1	beta
AP3B1	beta
AP3B2	beta
AP3M1	beta
AP3M2	beta
AP3S1	beta
AP3S2	beta
AP4B1	beta
AP4E1	beta
AP4M1	beta
AP4S1	beta
AP5M1	beta
AP5S1	beta
AP5Z1	beta
APAF1	beta
APBA1	beta
APBA2	beta
APBA3	beta
APBB1	beta
APBB1IP	beta
APBB2	beta
APBB3	beta
APC	beta
APC2	beta
APCDD1	beta
APCDD1L	beta
APCDD1L-AS1	beta
APCS	beta
APEH	beta
APEX1	beta
APEX2	beta
APH1A	beta
APH1B	beta
API5	beta
APIP	beta
APITD1	beta
APITD1-CORT	beta
APLF	beta
APLNR	beta
APLP1	beta
APLP2	beta
APMAP	beta
APOA1BP	beta
APOA2	beta
APOA4	beta
APOB	beta
APOBEC2	beta
APOBEC3A	beta
APOBEC3C	beta
APOBEC3D	beta
APOBEC3F	beta
APOBEC3G	beta
APOBEC4	beta
APOBR	beta
APOC1	beta
APOC1P1	beta
APOC2	beta
APOD	beta
APOE	beta
APOF	beta
APOH	beta
APOL1	beta
APOL2	beta
APOL4	beta
APOL6	beta
APOLD1	beta
APOM	beta
APOO	beta
APOOL	beta
APOPT1	beta
APP	beta
APPBP2	beta
APPL1	beta
APPL2	beta
APRT	beta
APTX	beta
AQP1	beta
AQP11	beta
AQP12A	beta
AQP12B	beta
AQP3	beta
AQP4	beta
AQP4-AS1	beta
AQP6	beta
AQP7	beta
AQP7P1	beta
AQP7P3	beta
AQP8	beta
AQP9	beta
AQR	beta
AR	beta
ARAP1	beta
ARAP2	beta
ARAP3	beta
ARC	beta
ARCN1	beta
AREG	beta
AREL1	beta
ARF1	beta
ARF3	beta
ARF4	beta
ARF5	beta
ARF6	beta
ARFGAP1	beta
ARFGAP2	beta
ARFGAP3	beta
ARFGEF1	beta
ARFGEF2	beta
ARFIP1	beta
ARFIP2	beta
ARFRP1	beta
ARG1	beta
ARG2	beta
ARGFX	beta
ARGLU1	beta
ARHGAP10	beta
ARHGAP11A	beta
ARHGAP11B	beta
ARHGAP12	beta
ARHGAP15	beta
ARHGAP17	beta
ARHGAP18	beta
ARHGAP19	beta
ARHGAP19-SLIT1	beta
ARHGAP21	beta
ARHGAP22	beta
ARHGAP23	beta
ARHGAP24	beta
ARHGAP25	beta
ARHGAP26	beta
ARHGAP26-AS1	beta
ARHGAP27	beta
ARHGAP28	beta
ARHGAP29	beta
ARHGAP30	beta
ARHGAP31	beta
ARHGAP32	beta
ARHGAP33	beta
ARHGAP35	beta
ARHGAP39	beta
ARHGAP4	beta
ARHGAP42	beta
ARHGAP44	beta
ARHGAP5	beta
ARHGAP5-AS1	beta
ARHGAP6	beta
ARHGAP8	beta
ARHGAP9	beta
ARHGDIA	beta
ARHGDIB	beta
ARHGEF1	beta
ARHGEF10	beta
ARHGEF10L	beta
ARHGEF11	beta
ARHGEF12	beta
ARHGEF15	beta
ARHGEF16	beta
ARHGEF17	beta
ARHGEF18	beta
ARHGEF19	beta
ARHGEF2	beta
ARHGEF25	beta
ARHGEF26	beta
ARHGEF26-AS1	beta
ARHGEF28	beta
ARHGEF3	beta
ARHGEF33	beta
ARHGEF34P	beta
ARHGEF35	beta
ARHGEF37	beta
ARHGEF39	beta
ARHGEF4	beta
ARHGEF40	beta
ARHGEF5	beta
ARHGEF6	beta
ARHGEF7	beta
ARHGEF9	beta
ARID1A	beta
ARID1B	beta
ARID2	beta
ARID3A	beta
ARID3B	beta
ARID4A	beta
ARID4B	beta
ARID5A	beta
ARID5B	beta
ARIH1	beta
ARIH2	beta
ARIH2OS	beta
ARL1	beta
ARL10	beta
ARL11	beta
ARL13B	beta
ARL14	beta
ARL14EP	beta
ARL14EPL	beta
ARL15	beta
ARL16	beta
ARL17	beta
ARL17A	beta
ARL17B	beta
ARL2	beta
ARL2-SNX15	beta
ARL2BP	beta
ARL3	beta
ARL4A	beta
ARL4C	beta
ARL4D	beta
ARL5A	beta
ARL5B	beta
ARL6	beta
ARL6IP1	beta
ARL6IP4	beta
ARL6IP5	beta
ARL6IP6	beta
ARL8B	beta
ARL9	beta
ARMC1	beta
ARMC10	beta
ARMC12	beta
ARMC2	beta
ARMC3	beta
ARMC4	beta
ARMC5	beta
ARMC6	beta
ARMC7	beta
ARMC9	beta
ARMCX1	beta
ARMCX2	beta
ARMCX3	beta
ARMCX4	beta
ARMCX5	beta
ARMCX5-GPRASP2	beta
ARMCX6	beta
ARNT	beta
ARNT2	beta
ARNTL	beta
ARNTL2	beta
ARPC1A	beta
ARPC1B	beta
ARPC2	beta
ARPC3	beta
ARPC4	beta
ARPC4-TTLL3	beta
ARPC5L	beta
ARPP19	beta
ARR3	beta
ARRB1	beta
ARRB2	beta
ARRDC1	beta
ARRDC2	beta
ARRDC3	beta
ARRDC3-AS1	beta
ARRDC4	beta
ARRDC5	beta
ARSA	beta
ARSB	beta
ARSD	beta
ARSE	beta
ARSG	beta
ARSJ	beta
ARSK	beta
ART1	beta
ART3	beta
ART4	beta
ARTN	beta
ARV1	beta
ARVCF	beta
ARX	beta
AS3MT	beta
ASAH1	beta
ASAH2B	beta
ASAP1	beta
ASAP2	beta
ASAP3	beta
ASB1	beta
ASB11	beta
ASB13	beta
ASB14	beta
ASB15	beta
ASB16	beta
ASB3	beta
ASB4	beta
ASB6	beta
ASB7	beta
ASB8	beta
ASB9	beta
ASCC1	beta
ASCC2	beta
ASCC3	beta
ASCL1	beta
ASCL2	beta
ASCL3	beta
ASF1A	beta
ASF1B	beta
ASGR1	beta
ASH1L	beta
ASH1L-AS1	beta
ASH2L	beta
ASIC2	beta
ASIC4	beta
ASL	beta
ASMT	beta
ASMTL	beta
ASMTL-AS1	beta
ASNA1	beta
ASNS	beta
ASNSD1	beta
ASPDH	beta
ASPH	beta
ASPHD1	beta
ASPHD2	beta
ASPM	beta
ASPN	beta
ASPRV1	beta
ASPSCR1	beta
ASRGL1	beta
ASS1	beta
ASTE1	beta
ASTN1	beta
ASTN2	beta
ASUN	beta
ASXL1	beta
ASXL2	beta
ASXL3	beta
ATAD1	beta
ATAD2	beta
ATAD2B	beta
ATAD3A	beta
ATAD3B	beta
ATAD3C	beta
ATAD5	beta
ATAT1	beta
ATCAY	beta
ATE1	beta
ATF1	beta
ATF2	beta
ATF3	beta
ATF4	beta
ATF5	beta
ATF6	beta
ATF6B	beta
ATF7	beta
ATF7IP	beta
ATF7IP2	beta
ATG10	beta
ATG12	beta
ATG13	beta
ATG14	beta
ATG16L1	beta
ATG16L2	beta
ATG2A	beta
ATG2B	beta
ATG3	beta
ATG4A	beta
ATG4B	beta
ATG4C	beta
ATG4D	beta
ATG5	beta
ATG7	beta
ATG9A	beta
ATG9B	beta
ATHL1	beta
ATIC	beta
ATL1	beta
ATL2	beta
ATL3	beta
ATM	beta
ATMIN	beta
ATN1	beta
ATOH7	beta
ATOX1	beta
ATP10B	beta
ATP10D	beta
ATP11A	beta
ATP11B	beta
ATP11C	beta
ATP13A1	beta
ATP13A2	beta
ATP13A3	beta
ATP13A4	beta
ATP1A1	beta
ATP1A1OS	beta
ATP1A2	beta
ATP1A3	beta
ATP1A4	beta
ATP1B1	beta
ATP1B2	beta
ATP1B3	beta
ATP1B4	beta
ATP2A1	beta
ATP2A2	beta
ATP2A3	beta
ATP2B1	beta
ATP2B2	beta
ATP2B3	beta
ATP2B4	beta
ATP2C1	beta
ATP2C2	beta
ATP4A	beta
ATP4B	beta
ATP5A1	beta
ATP5B	beta
ATP5C1	beta
ATP5D	beta
ATP5E	beta
ATP5EP2	beta
ATP5F1	beta
ATP5G1	beta
ATP5G2	beta
ATP5G3	beta
ATP5H	beta
ATP5I	beta
ATP5J	beta
ATP5J2	beta
ATP5J2-PTCD1	beta
ATP5L	beta
ATP5L2	beta
ATP5O	beta
ATP5S	beta
ATP5SL	beta
ATP6AP1	beta
ATP6AP1L	beta
ATP6AP2	beta
ATP6V0A1	beta
ATP6V0A2	beta
ATP6V0B	beta
ATP6V0C	beta
ATP6V0CP3	beta
ATP6V0D1	beta
ATP6V0D2	beta
ATP6V0E1	beta
ATP6V0E2	beta
ATP6V0E2-AS1	beta
ATP6V1A	beta
ATP6V1B1	beta
ATP6V1B2	beta
ATP6V1C1	beta
ATP6V1C2	beta
ATP6V1D	beta
ATP6V1E1	beta
ATP6V1E2	beta
ATP6V1F	beta
ATP6V1G1	beta
ATP6V1G2	beta
ATP6V1G2-DDX39B	beta
ATP6V1H	beta
ATP7A	beta
ATP7B	beta
ATP8A1	beta
ATP8A2	beta
ATP8B1	beta
ATP8B2	beta
ATP8B3	beta
ATP8B4	beta
ATP8B5P	beta
ATP9A	beta
ATP9B	beta
ATPAF1	beta
ATPAF2	beta
ATPIF1	beta
ATR	beta
ATRAID	beta
ATRIP	beta
ATRN	beta
ATRNL1	beta
ATRX	beta
ATXN1	beta
ATXN10	beta
ATXN1L	beta
ATXN2	beta
ATXN2L	beta
ATXN3	beta
ATXN7	beta
ATXN7L1	beta
ATXN7L2	beta
ATXN7L3	beta
ATXN7L3B	beta
ATXN8OS	beta
AUH	beta
AUNIP	beta
AUP1	beta
AURKA	beta
AURKAIP1	beta
AURKAPS1	beta
AURKB	beta
AURKC	beta
AUTS2	beta
AVEN	beta
AVIL	beta
AVL9	beta
AVPI1	beta
AX721123	beta
AX721128	beta
AX721193	beta
AX721199	beta
AX721264	beta
AX721280	beta
AX746478	beta
AX746484	beta
AX746487	beta
AX746492	beta
AX746522	beta
AX746523	beta
AX746535	beta
AX746542	beta
AX746564	beta
AX746567	beta
AX746575	beta
AX746590	beta
AX746604	beta
AX746605	beta
AX746617	beta
AX746620	beta
AX746622	beta
AX746627	beta
AX746635	beta
AX746640	beta
AX746649	beta
AX746653	beta
AX746670	beta
AX746671	beta
AX746677	beta
AX746683	beta
AX746690	beta
AX746699	beta
AX746719	beta
AX746733	beta
AX746734	beta
AX746750	beta
AX746755	beta
AX746764	beta
AX746765	beta
AX746771	beta
AX746775	beta
AX746780	beta
AX746787	beta
AX746800	beta
AX746823	beta
AX746826	beta
AX746834	beta
AX746839	beta
AX746851	beta
AX746867	beta
AX746869	beta
AX746871	beta
AX746877	beta
AX746880	beta
AX746885	beta
AX746903	beta
AX746920	beta
AX746944	beta
AX746964	beta
AX746967	beta
AX746968	beta
AX746969	beta
AX746989	beta
AX746995	beta
AX746996	beta
AX747003	beta
AX747021	beta
AX747026	beta
AX747062	beta
AX747064	beta
AX747067	beta
AX747070	beta
AX747080	beta
AX747081	beta
AX747088	beta
AX747090	beta
AX747098	beta
AX747103	beta
AX747104	beta
AX747114	beta
AX747119	beta
AX747123	beta
AX747125	beta
AX747132	beta
AX747135	beta
AX747137	beta
AX747140	beta
AX747150	beta
AX747158	beta
AX747161	beta
AX747164	beta
AX747167	beta
AX747172	beta
AX747175	beta
AX747179	beta
AX747182	beta
AX747192	beta
AX747193	beta
AX747197	beta
AX747205	beta
AX747206	beta
AX747213	beta
AX747215	beta
AX747227	beta
AX747238	beta
AX747251	beta
AX747261	beta
AX747264	beta
AX747269	beta
AX747325	beta
AX747345	beta
AX747368	beta
AX747376	beta
AX747377	beta
AX747379	beta
AX747383	beta
AX747384	beta
AX747393	beta
AX747401	beta
AX747405	beta
AX747406	beta
AX747408	beta
AX747415	beta
AX747440	beta
AX747444	beta
AX747485	beta
AX747493	beta
AX747507	beta
AX747516	beta
AX747521	beta
AX747527	beta
AX747530	beta
AX747531	beta
AX747534	beta
AX747535	beta
AX747537	beta
AX747547	beta
AX747565	beta
[truncated: 16,743 more rows]

## Sheet: ESM-Table 3
ESM Table 3: PSI-expressed T2D-associated genes (GWAS catalog).
A1CF
ABCA1
ABCB10
ABCB9
ABCC1
ABCC5
ABCC8
ABCF3
ABCG1
ABHD17A
ABHD5
ABHD6
ABO
ACADS
ACBD4
ACE
ACHE
ACP6
ACP7
ACSL1
ACTN1-DT
ACVR1C
ADA
ADAMTS18
ADAMTS6
ADAMTS9-AS2
ADAMTSL3
ADAMTSL4-AS2
ADARB1
ADARB2
ADCY1
ADCY5
ADGRF3
ADGRG6
ADGRL2
ADRA2A
ADRB1
AEBP1
AFF3
AGAP3
AGPAT1
AGPAT4
AGR2
AGR3
AK4
AK5
AKAP6
AKNA
AKTIP
ALDH1A2
ALDH2
ALG10B
ALKBH3
ALMS1
AMFR
AMZ1
ANAPC4
ANGPTL4
ANK1
ANKDD1B
ANKFY1
ANKH
ANKRD28
ANKRD31
ANO4
ANO6
ANPEP
ANXA10
ANXA2
ANXA5
AOAH
AOC1
AOPEP
AP1S1
AP2M1
AP3B1
AP3S2
APCDD1L-DT
APIP
APOC1
APOE
AQP10
ARAP1
ARF5
ARG1
ARHGAP12
ARHGAP19
ARHGAP24
ARHGAP39
ARHGAP42
ARHGEF39
ARID1B
ARID2
ARID4A
ARID5B
ARL14
ARL14EP-DT
ARL15
ARMC10P1
ARMH4
ARNILA
ARNT
ARSG
ARVCF
ASAH1
ASB3
ASCC2
ASCL2
ASTN2
ASXL1
ASXL2
ASXL3
ATG16L1
ATP1B2
ATP2A1
ATP2A3
ATP2B1-AS1
ATP2B4
ATP5F1E
ATP5F1EP2
ATP5MC1
ATP6AP1L
ATP8A1
ATP8B2
ATXN10
ATXN2
ATXN7
AUTS2
AXIN1
AZIN1
B4GALNT3
B4GALNT4
BACE2
BAHD1
BAK1
BANP
BAZ1A-AS1
BBIP1
BBS4
BCAM
BCAR1
BCL11A
BCL11B
BCL2
BCL2L11
BCL9
BDNF-AS
BECN1
BEND3
BEND7
BHLHE41
BICD2
BIN3
BMF
BMP8A
BMPR2
BNC2
BNIPL
BOC
BOP1
BPTF
BRAF
BRAP
BRD3
BRD3OS
BSND
BTBD9
BTD
BTN3A2
C12orf43
C16orf74
C17orf58
C1GALT1
C1QB
C22orf42
C2CD4B
C3orf70
C4orf50
C6orf89
CA10
CACNA1H
CACNA2D3
CALCOCO2
CALCR
CALR
CAMK1D
CAMK2B
CAMK2G
CAMKK2
CAMKMT
CAND2
CAPN13
CAPN14
CASC15
CASR
CAST
CAT
CAVIN1
CBARP
CBARP-DT
CBFA2T2
CBX1
CCAR2
CCDC107
CCDC59
CCDC68
CCDC69
CCDC77
CCDC85C
CCDC88B
CCDC92
CCDC9B
CCHCR1
CCK
CCM2
CCN4
CCND1
CCND2
CCND2-AS1
CCND3
CCNQ
CCNT2-AS1
CCSER1
CD81
CD81-AS1
CDADC1
CDC123
CDC42BPA
CDCA2
CDK12
CDK2AP1
CDK5RAP1
CDK6
CDKAL1
CDKL2
CDKN1B
CDKN1C
CDKN2A
CDKN2B-AS1
CDKN2B
CDKN2C
CEBPB
CELF1
CENPE
CENPW
CEP120
CEP43
CEP68
CERNA1
CERS6
CERT1
CFAP44
CFAP61
CFAP69
CFAP77
CFL1
CFL1P1
CGGBP1
CGNL1
CGREF1
CHCHD2P9
CHD1L
CHD4
CHMP4B
CHRNE
CHST1
CHST6
CHUK
CIR1
CKMT1B
CLEC10A
CLEC14A
CLIC5
CLK2
CLUAP1
CMIP
CNKSR2
CNTN2
CNTNAP2
COBL
COBLL1
COL11A1
COL27A1
COL2A1
COLGALT2
COMMD4
COMMD7
COPB1
COPG1
CORO2B
CORO7
CPA1
CPEB3
CPED1
CPNE4
CPNE8-AS1
CPPED1
CPQ
CPS1
CR2
CRADD
CRBN
CRELD2
CRHR2
CRIP3
CRPPA
CRTAC1
CRTC1
CRY2
CRYBA2
CRYZL2P-SEC16B
CSF1
CSGALNACT1
CSH1
CSMD1
CSNK1G2
CSRP2
CT70
CTBP1
CTBP1-DT
CTNND2
CTRB1
CTRB2
CTTNBP2
CUL1
CUTA
CYB5B
CYB5D2
CYB5R3
CYRIA
CYTH1
CYTIP
DAAM1
DAAM2
DAAM2-AS1
DAB1
DCAF12
DCAF16
DCAF5
DCAF7
DCBLD1
DCC
DCHS2
DCSTAMP
DCUN1D4
DDC
DDX11
DDX18
DDX52
DENND1A
DENND2C
DEPDC5
DEUP1
DGAT1
DGKB
DGKD
DGKG
DHRS2
DIAPH3
DLC1
DLEU1
DLG2
DLK1
DMAC1
DMD
DMGDH
DMRTA1
DMXL2
DNAH1
DNAH10
DNAH10OS
DNAH2
DNAH7
DNAH8
DNAJC2
DNASE1
DNER
DNM3
DNMT3A
DOCK11
DOCK4
DOK5
DPEP1
DPH6-DT
DPP8
DPY19L2
DPY19L2P2
DPY19L2P4
DRAIC
DSTYK
DTD1
DTNB
DTX2P1-UPK3BP1-PMS2P11
DUSP9
DYNC2H1
DYRK4
E2F3
E2F7
EBF1
EBF2
EBLN3P
EEF1A1P11
EEF1B2P6
EFR3A
EGFEM1P
EHBP1L1
EHD4
EHF
EHMT2
EIF4E3
EIF5A2
ELF1
ELFN1
ELN
ELOVL5
ELP3
EMB
EMC8
EMILIN2
EML2
EML6
EMSY
ENO3
EP300
EP300-AS1
EP400
EPB41L4B
EPC2
EPCAM
EPHB1
EPHB2
EPHB4
EPO
ERBB3
ERBB4
ERG
ERLIN1
ERN1
ERO1B
ESR1
ESRP1
ETF1
ETS1
ETS2
ETV1
ETV5
EVA1B
EVI2B
EVI5
EXOC3L2
EXOC6
EXOC6B
EYA1
EYA2
EYS
FAAH2
FABP5
FADS2
FAF1
FAIM2
FALEC
FAM13A
FAM174A
FAM184B
FAM185A
FAM185BP
FAM227B
FAM234A
FAM234B
FAM86B3P
FAM89B
FARSA
FAT3
FBRSL1
FBXL13
FBXO11
FBXO46
FBXW7
FCGR2A
FCGR3A
FCGRT
FDPS
FENDRR
FGD5
FGF23
FGFBP1
FGFR1
FGFR3
FGFR4
FGFRL1
FIBCD1
FIG4
FILIP1
FITM2
FLI1
FLJ46284
FMO4
FMO5
FN3K
FN3KRP
FNDC3B
FOCAD
FOXK1
FOXN3
FRAT1
FRAT2
FRMD4A
FRMPD2
FRS2
FSCN3
FST
FSTL5
FTCDNL1
FTH1P5
FTO
FXYD2
FYB2
G6PD
GAB2
GAD1
GALK1
GALNT14
GALNT17
GALNT18
GALNT3
GAP43
GATAD2A
GBA2
GBP5
GCC1
GCDH
GCK
GCKR
GDAP1L1
GDF6
GDNF-AS1
GFI1
GIGYF2
GIMAP4
GIN1
GINS2
GIPR
GLI2
GLIS2
GLIS3
GLP1R
GLP2R
GLRA1
GLUD1P3
GMDS
GMEB1
GNAS
GNAS-AS1
GNPTG
GOLGA3
GP2
GPAT4
GPAT4-AS1
GPC6
GPR137B
GPR6
GPRC5D-AS1
GPSM1
GRAMD2A
GRB10
GRB14
GRID1
GRIPAP1
GRK5
GRM8
GRN
GRP
GSAP
GSE1
GSTA2
GSTO1
GTF2F2
GTF2I
GTF2I-AS1
GUCY1B1
H19
H2BC8
H4C5
HABP2
HACD2
HACE1
HAS2-AS1
HAT1
HAUS6
HCG27
HCN1
HDAC2
HDAC4
HDAC4-AS1
HDAC9
HEATR5B
HECTD4
HECW1
HECW2
HERC1
HERC2
HERC5
HHEX
HHIP
HHIPL1
HIF1AN
HIVEP2
HK1
HLA-B
HLA-C
HLA-DQA1
HLA-DQB1
HLA-DRA
HLA-DRB1
HLA-G
HMBS
HMG20A
HMGA1
HMGA2
HMGB1
HMGCR
HNF1A
HNF1A-AS1
HNF1B
HNF4A
HNF4G
HNRNPA3P5
HNRNPAB
HOOK2
HOXC4
HS6ST3
HSD17B1-AS1
HSD17B1
HSD17B12
HSD17B1P1
HSD17B6
HSF1
HSPA12A
HSPA4
HTT
HUNK
HUWE1
IBTK
IDE
IDUA
IFITM3
IFNAR2
IFNGR1
IFT52
IFTAP
IGF1R
IGF2
IGF2-AS
IGF2BP1
IGF2BP2
IGF2BP3
IGFBP6
IGSF21
IKZF2
IL13RA1
IL23R
IL34
IMMP2L
IMP3
INAFM2
INHBA
INHBB
INHBE
INKA2
INKA2-AS1
INPP5F
INS
INSR
INTS10
INTS8
IPCEF1
IPO9
IPO9-AS1
IPP
IQCJ-SCHIP1
IQSEC1
IRS2
IRX1
IRX3
ITGA1
ITGA11
ITGA2
ITGA3
ITM2B
JADE2
JAKMIP1-DT
JAKMIP1
JARID2
JAZF1
JMJD1C
JMY
JPH1
KANSL1
KAT5
KAT6A
KAT8
KATNAL1
KAZN
KBTBD8
KCNB2
KCND3
KCNH7
KCNJ11
KCNJ12
KCNK16
KCNK17
KCNK5
KCNK7
KCNQ1
KCNQ1OT1
KCNQ3
KCNS3
KCNV1
KCTD8
KDF1
KDM2B
KDM3A
KDM4B
KDM6B
KIF11
KIF14
KIF20B
KIF3C
KIF5A
KIF5C
KIF6
KIF9
KIF9-AS1
KL
KLB
KLF13
KLF14
KLF16
KLHDC4
KLHL21
KLHL42
KLLN
KPNA3
KSR2
L3MBTL2
L3MBTL3
LAMA1
LAMA5
LAMC1
LARGE1-AS1
LARP1B
LBP
LCLAT1
LCORL
LDHB
LDLRAD2
LDLRAD4
LEP
LEPR
LGSN
LIG4
LIME1
LIMS2
LIN7A
LINC-PINT
LINC00205
LINC00261
LINC00299
LINC00348
LINC00511
LINC00540
LINC00543
LINC00574
LINC00624
LINC00824
LINC00862
LINC00907
LINC00910
LINC00926
LINC01099
LINC01214
LINC01239
LINC01426
LINC01564
LINC01605
LINC01612
LINC01638
LINC01725
LINC01812
LINC01816
LINC01829
LINC01909
LINC01918
LINC01933
LINC01948
LINC01975
LINC01979
LINC02101
LINC02106
LINC02182
LINC02245
LINC02356
LINC02363
LINC02541
LINC02572
LINC02615
LINC02698
LINC02725
LINGO1
LINGO2
LIPH
LITAF
LMBRD2
LMCD1-AS1
LMF1
LMO1
LMO3
LMTK2
LMX1B
LNC-LBCS
LONRF1
LPIN2
LPL
LPP
LPP-AS2
LRFN2
LRMDA
LRP12
LRRC1
LRRC32
LRRC66
LRRC8E
LRRN2
LTBP3
LTK
LTO1
LUC7L
LY75
M1AP
MACF1
MACIR
MACROD2
MAD1L1
MAEA
MAF
MAFA
MAFF
MAGI2
MAILR
MAML2
MAML3
MAN1A2
MANBA
MAP2K3
MAP2K5
MAP2K7
MAP3K1
MAP3K11
MAP3K13
MAP3K15
MAPK8IP1
MAPKBP1
MAPRE3
MAPT
MARCHF1
MARCHF2
MARCHF3
MARCHF5
MARK3
MARK4
MARVELD3
MASP1
MAST2
MAST4
MAST4-AS1
MAU2
MBNL1
MBOAT1
MCC
MDM4
MED20
MED23
MED27
MED30
MED31
MEG3
MEG9
MEIS1
MEIS1-AS2
MERTK
Metazoa_SRP
METTL15
METTL16
METTL2B
MFAP3
MFHAS1
MFSD4B
MGA
MGAT1
MINDY1
MIR17HG
MIR375
MIR4435-2HG
MIR4733HG
MIRLET7A1HG
MIRLET7IHG
MITF
MLIP
MLLT3
MLNR
MLX
MLXIPL
MLYCD
MMADHC-DT
MMP19
MNAT1
MNS1
MNX1
MNX1-AS1
MOB1B
MOB3B
MOGAT2
MON1B
MORC4
MPHOSPH9
MPPED2
MRAS
MRM3
MRPL10
MRPS30
MRPS30-DT
MRPS35
MRPS6
MSH2
MSRA
MTAP
MTDHP3
MTHFD1L
MTIF3
MTMR3
MTNR1B
MTOR
MTRFR
MVK
MYBL2
MYEOV
MYH10
MYL7
MYO19
MYO3A
MYO5A
MYO5C
MYO6
MYOM2
MYOM3
MYPOP
MYT1
MYT1L
NAALADL2
NACAD
NADK2
NAGLU
NALF1
NALT1
NAV1
NCALD
NCAM1
NCAN
NCLN
NCOA7
NCOR2
NCR3LG1
NDUFAF6
NDUFS4
NECTIN2
NEK7
NELFCD
NF1
NFAT5
NFATC1
NFATC2
NFE2L1-DT
NFIB
NFIX
NFKBIL1
NHLRC2
NHSL1
NIPSNAP2
NKX6-1
NKX6-3
NLGN1
NLRC3
NME5
NME9
NMI
NNT
NOL4
NOL4L
NOM1
NOTCH2
NOTCH4
NOX4
NPC1
NPC2
NPM1P47
NPR2
NQO1
NR2C2AP
NR2F1-AS1
NR2F2-AS1
NRBF2
NREP
NRF1
NRP2
NRSN2-AS1
NRXN3
NSD1
NSUN3
NT5C2
NTNG1
NTRK2
NUCB2
NUDCD1
NUDT12
NUDT21
NUDT3
NUDT6
NUFIP2
NUP133
NUP160
NUP210
NUP54
NUP85
NUS1
NXN
NYAP2
NYNRIN
OARD1
OAS1
OASL
OCA2
OCIAD1
OCIAD2
ODAPH
OLIG3
ONECUT1
OPCML
OPRL1
OPRM1
ORC5
OSBPL1A
OSBPL7
OSER1
OSGIN1
OTULIN
OTULINL
OVOL1
P2RX4
P2RX7
P2RY1
PABPC4
PABPC4-AS1
PALD1
PALM2AKAP2
PAM
PANX2
PARD3B
PARP8
PATJ
PAX2
PBRM1
PCBD2
PCDH17
PCED1B
PCGF3
PCM1
PCNT
PCNX2
PCSK1N
PCSK6
PDCD4
PDCD4-AS1
PDE10A
PDE1C
PDE3A
PDE3B
PDE6B
PDE8B
PDGFC
PDHA1
PDHX
PDIK1L
PDXDC1
PDZRN4
PEAK1
PELATON
PELO
PEMT
PEPD
PEX5L
PFKFB3
PGM1
PGRMC2
PHF2
PHGR1
PHLDA2
PHLPP1
PI16
PIGC
PIK3C2B
PIK3R1
PILRB
PIM3
PINX1
PITPNC1
PITPNM2
PKHD1
PKIG
PKLR
PKNOX2
PLA2G6
PLCB3
PLEKHA1
PLEKHG1
PLEKHH2
PLEKHM2
PLEKHM3
PLK2
PLPPR3
PLS1
PLXND1
PML
PNKD
PNPLA3
POC1A
POC5
POLK
POLR1D
POP7
POT1-AS1
POU5F1
PPARA
PPARG
PPARGC1A
PPFIBP1
PPIEL
PPIF
PPIP5K2
PPM1E
PPP1R13B
PPP2R2C
PPP2R3A
PPP3CA
PPP4R3A
PPT2-EGFL8
PQBP1
PRAG1
PRC1-AS1
PRDM15
PRDM5
PRDM6
PRDX5
PRELID3A
PRELID3B
PRICKLE2-AS1
PRIM1
PRKAR2B
PRKD1
PRKN
PRKRIP1
PROX1
PROX1-AS1
PRPF18
PRPF40A
PRR14L
PRRT1
PRUNE1
PSAT1
PSMA1
PSMA3
PSMA3-AS1
PSMB4
PSMC2
PSMC3IP
PSMD6
PSMD6-AS1
PSORS1C3
PSPH
PSPHP1
PTCH1
PTDSS1
PTEN
PTF1A
PTGFRN
PTH1R
PTHLH
PTPDC1
PTPN22
PTPN23
PTPN9
PTPRD
PTPRM
PTPRQ
PTPRR
PTPRS
PURG
PXK
PXMP4
QKI
QSER1
QSOX2
RAB11B
RAB11FIP2
RAB1A
RAB29
RAB3C
RAB40B
RAB7B
RABEP2
RABGAP1
RAI1
RALY
RALYL
RAMP2-AS1
RAMP2
RANBP17
RANBP3L
RARB
RASA1
RASA4DP
RASGRP1
RBBP5
RBL2
RBM17
RBM20
RBM28
RBM38
RBM47
RBM6
RBMS1
RBMS3
RCCD1
RCN3
RCOR1
RDH14
REEP3
RELA-DT
RELN
RETREG3
REV3L
RFC5
RFLNA
RFPL1S
RFPL2
RFT1
RFX3
RFX6
RGMA
RGP1
RGS16
RGS17
RGS19
RGS7
RHBDL2
RHOU
RIMS2
RLF
RMC1
RMI2
RMST
RN7SKP203
RNASEL
RNF121
RNF138
RNF166
RNF169
RNF212
RNF6
RNU1-70P
RNU6-267P
RNU6ATAC
ROBO2
ROR2
RORA
RP1L1
RPAP1
RPGRIP1L
RPH3A
RPL13
RPL13P12
RPL35P2
RPP14
RPS15AP30
RPS26
RPS2P32
RPS6KA1
RPS6KB1
RPSAP52
RPTOR
RREB1
RSPO3
RTBDN
RTN4RL1
RUNX1T1
RYR2
S100PBP
SACS
SAMD15
SAMM50
SAMMSON
SARS2
SATB1-AS1
SAXO1
SAYSD1
SBF2
SBNO1
SBNO2
SCAANT1
SCAMP4
SCD5
SCN2A
SCRT1
SCTR
SCYL1
SDHAF2
SDHAF4
SDK1-AS1
SEC11C
SEC14L1
SEC16B
SEC23IP
SEC24C
SEC61A2
SELENBP1
SELENOI
SELL
SEMA3D
SEMA3F-AS1
SEMA6D
SENP1
SENP2
SENP6
SEPTIN9
SERPINE1
SERPINF2
SERTAD4-AS1
SETBP1
SETD5
SETD9
SF3B4
SFI1
SFRP1
SFRP2
SGCD
SGCZ
SGIP1
SGPL1
SGSM1
SH2B2
SH3D21
SHB
SHBG
SHISA4
SHQ1
SHROOM3
SIDT1
SILC1
SIM1
SIN3A
SINHCAF
SIPA1
SIRPA
SIX3
SIX4
SKI
SLC12A8
SLC13A3
SLC16A11
SLC16A13
SLC19A3
SLC1A2
SLC22A18
SLC22A18AS
SLC22A2
SLC22A3
SLC24A2
SLC24A3
SLC25A11
SLC25A12
SLC25A26
SLC26A9
SLC27A4
SLC2A2
SLC30A1
SLC30A8
SLC35C1
SLC35F1
SLC36A4
SLC38A11
SLC38A9
SLC39A11
SLC39A8
SLC43A2
SLC44A3-AS1
SLC66A2
SLC6A15
SLC7A5
SLC7A7
SLC8A1
SLC8A1-AS1
SLC9B1
SLC9B2
SLCO4A1
SLCO4C1
SLIT2
SLMAP
SLX4
SMAD6
SMARCA5
SMARCC1
SMCHD1
SMCR2
SMIM29
SMIM30
SMIM38
SMUG1
SNAPC2
SND1
SNHG17
SNHG21
SNTB1
SNUPN
SNX10
SNX18
SNX29
SOAT1
SOCS2
SORBS2
SORCS2
SOS2
SOX11
SOX12
SOX5
SOX7
SPATA18
SPC25
SPDEF
SPG7
SPHKAP
SPOCK1
SPOCK2
SPPL3
SPRED2
SPRY2
SPRYD3
SPTB
SQOR
SRBD1
SREBF1
SRGAP2
SRP54
SRP54-AS1
SRPK2
SRR
SSR1
SSTR5
ST18
ST6GAL1
STAG1
STAG3L5P-PVRIG2P-PILRB
STARD10
STARD13
STARD7-AS1
STAT3
STAU2
STC1
STEAP2
STIL
STK11
STK17B
STK24
STK35
STRBP
STX12
SUDS3P1
SUGCT
SUGP1
SULT4A1
SUMF1
SUMO2
SUMO2P17
SUMO2P3
SUPT3H
SV2A
SV2B
SVEP1
SYK
SYMPK
SYNC
SYNDIG1
SYNDIG1L
SYT14
SYT4
TACC2
TACC3
TACO1
TAF12
TANGO2
TAP2
TAT-AS1
TBC1D4
TBCD
TBCE
TBL1X
TCAF2
TCEA2
TCERG1L
TCF12
TCF19
TCF3
TCF4
TCF7L2
TCN2
TCP11L1
TENM4
TENT5C
TET1
TET2
TEX14
TEX15
TEX29
TEX41
TFAP4
TFDP1
TFEB
TFRC
TG
TGFB1
TGFBR3
TH
THADA
THBS1
THOC7
THRAP3
TLCD3B
TLE1
TLE4
TLK2
TM4SF4
TM6SF1
TM6SF2
TMC6
TMC8
TMCC1
TMEM106B
TMEM127
TMEM132B
TMEM132D
TMEM151A
TMEM154
TMEM161B-DT
TMEM163
TMEM170A
TMEM175
TMEM18
TMEM219
TMEM266
TMEM270
TMEM271
TMEM87B
TMEM91
TMTC1
TNFAIP6
TNFAIP8
TNFRSF11A
TNFSF4
TNIK
TNKS2
TNPO1-DT
TNRC6A
TNRC6B
TNS1
TOM1
TOM1L2
TOMM7
TOX2
TP53INP1
TPBG
TPCN2
TPT1
TRA2A
TRA2B
TRABD
TRAF3
TRAF3IP2-AS1
TRAIP
TRANK1
TRAP1
TREML2
TRIB1
TRIM59
TRIM66
TRMT61A
TRMT9B
TRPS1
TSEN15
TSEN2
TSHZ2
TSHZ3
TSHZ3-AS1
TSKU
TSPAN15
TSPAN2
TSPAN3
TSPAN8
TTC7B
TTC8
TTC9-DT
TTLL6
TTLL7
TTN
TTN-AS1
TUBA4A
TUBG1
TUBG2
TWF1P1
TXNDC15
TYRO3
U3
UBA7
UBAP2
UBE2D3
UBE2E2
UBE2O
UBE2W
UBE2Z
UBE3C
UBE3D
UHRF1
UNC119B
UNC5C
UNC5CL
UNC79
UQCR10
UQCRB
UQCRHP1
URM1
USP3
USP3-AS1
USP36
USP44
USP45
USP48
USP49
VASH2
VAV2
VEGFA
VEGFB
VGLL3
VPS11
VPS13C
VPS26A
VPS33B
VPS37D
VPS53
VPS9D1
VTI1A
WBP1L
WDR11
WDR45B
WDR7
WDR72
WDR97
WEE1
WFS1
WHRN
WIPI1
WNT11
WNT6
WNT7B
WSB2
WSCD2
WWTR1
XKR6
XRRA1
XYLT1
Y_RNA
YBX3
YIPF7
YKT6
YPEL2
YTHDC2
YTHDF2
YTHDF3
YWHAH
YWHAZP3
ZBED3-AS1
ZBTB20
ZBTB26
ZBTB38
ZBTB46
ZC3H13
ZC3H4
ZCCHC12
ZEB2
ZFAND3
ZFAND6
ZFAT
ZFHX3
ZFP1
ZFPM1
ZFPM2
ZHX2
ZHX3
ZKSCAN8P1
ZMAT5
ZMIZ1
ZMIZ1-AS1
ZNF10
ZNF101
ZNF14
ZNF143
ZNF148
ZNF208
ZNF229
ZNF236
ZNF239
ZNF251
ZNF257
ZNF263
ZNF268
ZNF280D
ZNF281
ZNF34
ZNF341
ZNF341-AS1
ZNF346
ZNF385D
ZNF429
ZNF43
ZNF487
ZNF503-AS2
ZNF536
ZNF608
ZNF618
ZNF641
ZNF654
ZNF664
ZNF682
ZNF708
ZNF713
ZNF738
ZNF746
ZNF76
ZNF765
ZNF767P
ZNF771
ZNF799
ZNF800
ZNHIT3
ZNRD2-DT
ZNRF3
ZPLD1
ZRANB3
ZXDB
ZZEF1
ACTG1P22
ADH1B
ADH5P4
AGMO
ALKBH3-AS1
AP4B1-AS1
API5P1
APOA5
AQP8
ARMS2
ARPIN-AP3S2
ARPP21
ART3
ASS1P14
B3GAT3P1
BDNF
C10orf67
C12orf42
C1QTNF7-AS1
CACNA1G-AS1
CASC11
CASC18
CBLN2
CCDC42
CDH7
CHORDC1P1
CLK2P1
CPA6
CPN1
CRYBB2
CSPG4BP
CT66
CWH43
CYCSP55
CYP2T3P
CYTL1
DCDC2C
DDX3ILA1
DEPDC1-AS1
DLEU7
DLGAP1
DMRT2
DPYS
DTNB-AS1
ECT2L
EEF1A1P16
EEF1A1P8
EHHADH-AS1
EIF2S2P3
EIF4E2P2
ENPP3
ERVH-1
FCGR2C
FGFBP2
FSD2
GABRA4
GADL1
GBP6
GGNBP1
GIP
GP1BA
GPR45
GSTM3P1
GUSBP6
HCG22
HIGD1C
HLA-DOB
HLA-DQA2
HLA-DQB1-AS1
HLA-DQB2
HMGA2-AS1
HMGB1P1
HMGB3P27
HNRNPKP2
HORMAD1
HORMAD2
HPSE2
HSP90AA4P
HSP90B3P
HSPA8P5
IFITM3P3
INS-IGF2
IQCJ
ITGA2-AS1
IYD
KCNH7-AS1
KCNQ1-AS1
KCNU1
KIAA0087
KLF1
KRT18P1
KRT8P25
KRTCAP2P1
LBX1-AS1
LCTL
LETR1
LGMNP1
LHX2
LIF-AS1
LINC00114
LINC00243
LINC00310
LINC00355
LINC00370
LINC00377
LINC00423
LINC00470
LINC00523
LINC00639
LINC00838
LINC00880
LINC00885
LINC00968
LINC01016
LINC01080
LINC01090
LINC01098
LINC01122
LINC01141
LINC01192
LINC01234
LINC01305
LINC01395
LINC01415
LINC01449
LINC01451
LINC01517
LINC01524
LINC01548
LINC01556
LINC01623
LINC01625
LINC01629
LINC01707
LINC01752
LINC01819
LINC01865
LINC01940
LINC01991
LINC02030
LINC02140
LINC02177
LINC02198
LINC02240
LINC02327
LINC02338
LINC02387
LINC02406
LINC02458
LINC02465
LINC02490
LINC02537
LINC02571
LINC02576
LINC02580
LINC02587
LINC02603
LINC02608
LINC02612
LINC02641
LINC02651
LINC02742
LINC02745
LINC02752
LINC02758
LINC02814
LINC02831
LINC02853
LINC02915
LRRC74A
LY86-AS1
LY86
LYPLAL1-AS1
MAGEC3
MDGA2
MIP
MIR129-1
MIR30B
MIR3681HG
MIR412
MIR4432HG
MIR5094
MIR924HG
MOV10L1
MPPED2-AS1
MUSK
MYOZ2
NCR3
NDST3
NELL1
NEPNP
NEUROD2
NEUROG3
NHEG1
NOS1
NUFIP1P1
OLFM3
OR51E2
PAX4
PCDH15
PCED1B-AS1
PKD1L3
PKN2-AS1
PMP2
PPP1R11P2
PPP1R3A
PRC1
PRELID1P1
R3HDML
RBFOX1
RBMS3-AS3
RDH16
RN7SKP114
RN7SL366P
RN7SL554P
RN7SL597P
RN7SL836P
RNU6-1231P
RPL12P27
RPL12P33
RPL26P31
RPL34P19
RPL7P19
RPS27AP11
RPS3AP18
RPSAP17
S1PR4
SAG
SEPTIN9-DT
SGCG
SIAH3
SKP1P2
SLC10A4
[truncated: 48 more rows]

## Sheet: ESM-Table 4
ESM Table 4: Beta-cell-expressed T2D-associated genes (GWAS catalog).
A1CF
ABCA1
ABCB10
ABCB9
ABCC1
ABCC5
ABCC8
ABCF3
ABCG1
ABHD17A
ABHD5
ABHD6
ABO
ACAD10
ACADS
ACBD4
ACE
ACHE
ACOXL
ACP6
ACSL1
ACTA1
ACTN1
ACVR1C
ADA
ADAMTS6
ADAMTSL1
ADAMTSL3
ADARB1
ADARB2
ADCY1
ADCY5
ADD1
ADO
ADRA2A
AFAP1
AFF3
AGAP3
AGBL2
AGMO
AGPAT1
AGPAT4
AGR2
AK4
AK5
AKAP6
AKNA
AKR1A1
AKTIP
ALCAM
ALDH1A2
ALDH2
ALDOA
ALG10B
ALKBH3
ALMS1
ALOX5AP
AMFR
AMN
AMZ1
ANAPC4
ANGPTL4
ANK1
ANKFY1
ANKH
ANKK1
ANKRD26
ANKRD28
ANKRD31
ANKRD52
ANO6
ANPEP
ANXA10
ANXA2
ANXA5
AOAH
AP1S1
AP2M1
AP3B1
AP3S2
APBB1IP
APIP
APOB
APOBEC3C
APOC1
APOC1P1
APOE
APOO
AQP8
ARAP1
ARF5
ARFRP1
ARG1
ARHGAP12
ARHGAP19
ARHGAP19-SLIT1
ARHGAP24
ARHGAP39
ARHGAP42
ARHGEF39
ARID1B
ARID2
ARID3B
ARID4A
ARID5B
ARIH2
ARL14
ARL15
ARL17B
ARMCX4
ARNT
ARPC1B
ARSG
ART3
ARVCF
ASAH1
ASB3
ASCC2
ASCL2
ASTN2
ASXL1
ASXL2
ASXL3
ATG16L1
ATP1B2
ATP2A1
ATP2A3
ATP2B3
ATP2B4
ATP6AP1L
ATP8A1
ATP8A2
ATP8B2
ATXN10
ATXN2
ATXN7
AUTS2
AXIN1
AZIN1
B4GALNT3
B4GALNT4
BACE2
BACH2
BAG6
BAHD1
BAK1
BANK1
BANP
BBIP1
BBS4
BCAR1
BCKDHB
BCL11A
BCL2
BCL2L11
BCL9
BDNF
BDNF-AS
BECN1
BEND3
BEND7
BHLHE41
BICD2
BIN3
BMF
BMP3
BMP8A
BMPR2
BNC2
BNIPL
BOC
BOP1
BPTF
BRAF
BRAP
BRD3
BTAF1
BTBD9
BTD
BTN3A2
BUD31
C12orf43
C16orf74
C17orf58
C1GALT1
C1QB
C1QTNF6
C20orf203
C22orf42
C2CD4B
C3orf70
C6orf89
CACNA1H
CACNA2D2
CACNA2D3
CALCOCO2
CALR
CAMK1D
CAMK2B
CAMK2G
CAMKK2
CAMKMT
CAND2
CAPN13
CASR
CAST
CAT
CBFA2T2
CBLN2
CBX1
CBX7
CCDC107
CCDC184
CCDC59
CCDC62
CCDC68
CCDC69
CCDC77
CCDC85C
CCDC88B
CCDC92
CCHCR1
CCM2
CCND1
CCND2
CCND3
CCNG2
CCSER1
CD81
CDADC1
CDC123
CDC42BPA
CDCA2
CDH7
CDK12
CDK5RAP1
CDK6
CDKAL1
CDKL2
CDKN1B
CDKN1C
CDKN2A
CDKN2B
CDKN2B-AS1
CDKN2C
CEBPB
CELF1
CELF4
CELSR2
CENPE
CENPW
CEP120
CEP68
CERS6
CFAP44
CFDP1
CFL1
CGGBP1
CGNL1
CGREF1
CHD1L
CHD4
CHD6
CHMP4B
CHRNB1
CHRNE
CHST1
CHST6
CHUK
CIR1
CIT
CIZ1
CKMT1B
CLDN16
CLEC16A
CLK2
CLN3
CMIP
CNKSR2
CNTN3
CNTNAP2
COBL
COBLL1
COL27A1
COL2A1
COLGALT2
COMMD4
COMMD7
COPB1
COPG1
COQ10A
CORO2B
CORO7
CORO7-PAM16
COX5A
CPA1
CPEB3
CPED1
CPN1
CPNE4
CPO
CPPED1
CPQ
CRADD
CRBN
CREB3
CRELD2
CRHR2
CRIP3
CRTAC1
CRTC1
CRY2
CRYBA1
CRYBA2
CRYBB2
CSF1
CSGALNACT1
CSMD1
CSNK1G2
CSRNP3
CSRP2
CTBP1
CTIF
CTNND2
CTRB1
CTRB2
CTSH
CTTNBP2
CUL1
CUTA
CWF19L1
CYB5B
CYB5D2
CYB5R3
CYP21A2
CYP2F1
CYP7B1
CYTH1
CYTIP
DAAM1
DAAM2
DAB1
DAG1
DCAF16
DCAF5
DCAF7
DCBLD1
DCC
DCHS2
DCLK2
DCUN1D4
DDC
DDX11
DDX18
DDX52
DENND1A
DENND2A
DENND2C
DEPDC5
DGAT1
DGKB
DGKD
DGKG
DHRS2
DHX15
DIAPH3
DIP2B
DLC1
DLEU1
DLEU7
DLG2
DLK1
DMD
DMGDH
DMRTA1
DMXL2
DNAH1
DNAH10
DNAH2
DNAH7
DNAH8
DNAH9
DNAJB6
DNAJC2
DNASE1
DNER
DNM3
DNMT3A
DOCK11
DOCK3
DOCK4
DOK5
DPEP1
DPP8
DPY19L2
DPY19L2P2
DPY19L2P4
DPY19L3
DPY19L4
DSTYK
DTD1
DTNB
DTX2P1-UPK3BP1-PMS2P11
DUSP9
DYNC2H1
DYRK1A
DYRK4
E2F3
E2F7
EBF1
EBF2
ECT2L
EEFSEC
EFNA5
EFR3A
EGFEM1P
EHBP1L1
EHD4
EHF
EHMT2
EIF4E3
EIF5A2
ELF1
ELFN1
ELMO1
ELN
ELOVL5
ELP3
EMB
EMC8
EMILIN2
EMILIN3
EML2
EML6
ENO3
ENPP3
ENSA
EP300
EP400
EPB41L4B
EPC2
EPCAM
EPHB1
EPHB2
EPHB4
ERAP1
ERBB3
ERBB4
ERG
ERI1
ERLIN1
ERN1
ERO1B
ESR1
ESRP1
ETF1
ETS1
ETS2
ETV1
ETV5
ETV6
EVA1B
EVI2B
EVI5
EXOC3L2
EXOC6
EXOC6B
EXT1
EYA2
EYS
FAAH2
FABP5
FADS2
FAF1
FAIM2
FAM13A
FAM174A
FAM184B
FAM185A
FAM219A
FAM227B
FAM234A
FAM86B3P
FAM89B
FANCC
FAP
FARSA
FAT3
FBRSL1
FBXL13
FBXL17
FBXL20
FBXO11
FBXO33
FBXO46
FBXW7
FCGR2A
FCGR2C
FCGR3A
FCGRT
FCHSD2
FDPS
FES
FGD5
FGFBP1
FGFR1
FGFR3
FGFR4
FGFRL1
FHIT
FIBCD1
FIG4
FILIP1
FITM2
FLI1
FMNL2
FMO4
FMO5
FN3K
FN3KRP
FNDC3B
FOCAD
FOSL1
FOXK1
FOXN3
FOXP1
FOXP2
FRAT1
FRAT2
FRMD4A
FRS2
FRYL
FSCN3
FSD2
FSTL5
FTCDNL1
FTO
FXN
FXR1
FXYD2
FXYD6-FXYD2
FYN
G6PD
GAB2
GAD1
GAD2
GADD45G
GADL1
GALK1
GALNT14
GALNT18
GALNT3
GAP43
GATAD2A
GBA2
GBP5
GBP6
GCA
GCC1
GCK
GFI1
GID4
GIGYF2
GIMAP4
GIN1
GINS2
GIPR
GJB1
GLI2
GLI3
GLIS2
GLIS3
GLP1R
GLP2R
GLRA1
GLRA3
GMDS
GMEB1
GNA12
GNAS
GNAS-AS1
GNPTG
GOLGA3
GOLPH3L
GP2
GPAT4
GPC6
GPR137B
GPR182
GPR45
GPSM1
GRB10
GRB14
GRHL1
GRIPAP1
GRK5
GRM2
GRM8
GRN
GSAP
GSE1
GSTA2
GSTO1
GTF2F2
GTF2I
GTF2IRD2
GUCY1B1
H19
HABP2
HACD2
HACE1
HAPLN4
HAT1
HAUS6
HCN1
HDAC2
HDAC4
HDAC9
HEATR5B
HECTD4
HECW2
HEMK1
HERC1
HERC2
HHEX
HIF1AN
HIVEP2
HK1
HKDC1
HLA-B
HLA-C
HLA-DOB
HLA-DQA1
HLA-DQB1
HLA-DQB2
HLA-DRA
HLA-DRB1
HLA-G
HMG20A
HMGA1
HMGA2
HMGB1
HMGCR
HNF1A
HNF1A-AS1
HNF1B
HNF4A
HNF4G
HNRNPAB
HNRNPM
HOOK2
HS6ST3
HSD17B1
HSD17B12
HSD17B6
HSF1
HSPA12A
HSPA4
HTR3B
HTT
HUNK
HUWE1
IBTK
IDE
IDUA
IFIH1
IFNAR2
IFNGR1
IFNLR1
IFT52
IGF1R
IGF2
IGF2-AS
IGF2BP1
IGF2BP2
IGF2BP3
IGFBP6
IGFBP7
IGLL3P
IGSF21
IKZF2
IL10
IL13
IL13RA1
IL15RA
IL23R
IL34
IMMP2L
IMP3
ING3
INHBA
INHBA-AS1
INHBB
INHBE
INPP5F
INS
INS-IGF2
INSR
INTS10
INTS12
INTS8
IPCEF1
IPO9
IPP
IQCJ
IQCJ-SCHIP1
IRAK1BP1
IRS2
ITGA1
ITGA11
ITGA2
ITGA3
ITGB3BP
ITIH4
ITM2B
ITPK1
JAKMIP1
JARID2
JAZF1
JMJD1C
JMY
JPH1
KANSL1
KAT5
KAT6A
KAT8
KAZN
KBTBD4
KBTBD8
KC6
KCNB2
KCND3
KCNH7
KCNJ11
KCNJ12
KCNK16
KCNK17
KCNK5
KCNK7
KCNQ1
KCNQ1OT1
KCNQ3
KCTD16
KCTD6
KCTD8
KDM2B
KDM3A
KDM4B
KDM5A
KDM6B
KIAA0087
KIAA2012
KIF11
KIF14
KIF20B
KIF3C
KIF5A
KIF5C
KIF6
KIF9
KIF9-AS1
KL
KLB
KLF1
KLF13
KLF16
KLHL21
KLHL42
KLLN
KPNA2
KPNA3
KSR2
L2HGDH
L3MBTL2
L3MBTL3
LAMA1
LAMA5
LAMC1
LARP1B
LARP4
LCLAT1
LCORL
LDAH
LDHB
LDLRAD2
LDLRAD4
LEPR
LGSN
LIG4
LIME1
LIMS2
LIN7A
LINC-PINT
LINC00114
LINC00261
LINC00299
LINC00310
LINC00470
LINC00511
LINC00523
LINC00574
LINC00616
LINC00862
LINC00880
LINC00907
LINC00910
LINC00926
LINC00927
LINC01098
LINC01362
LINGO1
LINGO2
LIPH
LITAF
LMBRD2
LMCD1-AS1
LMF1
LMO3
LMTK2
LMX1B
LONRF1
LPAL2
LPIN2
LPP
LPP-AS2
LRFN2
LRP12
LRRC1
LRRC17
LRRC32
LRRC66
LRRC8E
LRRN2
LTBP3
LTBP4
LUC7L
LY6G5C
LY75
LY75-CD302
LY86
LY86-AS1
LYN
M1AP
MACF1
MACROD2
MAD1L1
MAEA
MAF
MAFA
MAFF
MAGEC3
MAGI2
MAML2
MAML3
MAN1A1
MAN1A2
MANBA
MAP2K3
MAP2K5
MAP2K7
MAP3K1
MAP3K11
MAP3K13
MAP3K15
MAP3K3
MAP3K4
MAP4
MAPK8IP1
MAPKBP1
MAPRE3
MAPT
MAPT-AS1
MARK3
MARK4
MAST2
MAST4
MAU2
MBNL1
MCC
MDFIC
MDGA2
MDM4
MED1
MED20
MED23
MED27
MED30
MED31
MEF2C
MEG3
MEI4
MEIS1
MERTK
METTL15
METTL16
METTL2B
MFAP3
MFAP5
MFHAS1
MGA
MGAT1
MGAT5
MICA
MIR17HG
MITF
MLIP
MLLT3
MLX
MLXIPL
MLYCD
MMP19
MNAT1
MNS1
MNT
MNX1
MOB1B
MOB3B
MON1B
MORC4
MORF4L1
MPHOSPH9
MPPED2
MRAS
MRC2
MROH1
MRPL10
MRPL33
MRPS30
MRPS33
MRPS35
MRPS6
MSH2
MSL2
MSRA
MTAP
MTHFD1L
MTIF3
MTMR3
MTMR9
MTNR1B
MTOR
MVK
MX1
MXD4
MYBL2
MYH10
MYL7
MYO19
MYO3A
MYO5A
MYO5C
MYO6
MYOM2
MYOM3
MYPOP
MYT1
MYT1L
NAALADL2
NACAD
NAGLU
NAV1
NCALD
NCAM1
NCAN
NCLN
NCOA7
NCOR2
NCR3LG1
NDST3
NDUFAF6
NDUFB2
NDUFS3
NDUFS4
NEB
NEDD9
NEK7
NEMF
NEUROG3
NF1
NFAT5
NFATC1
NFATC2
NFIB
NFIX
NFKBIL1
NGEF
NHLRC2
NHSL1
NICN1
NKX6-1
NLGN1
NLRC3
NME5
NME9
NMI
NNT
NOL10
NOL4
NOM1
NOS1
NOTCH2
NOTCH4
NPC1
NPC2
NPR2
NQO1
NR2C2AP
NR2F1-AS1
NRBF2
NREP
NRF1
NRP2
NRXN2
NRXN3
NSD1
NSUN3
NT5C2
NTNG1
NTRK2
NUCB2
NUDCD1
NUDT12
NUDT21
NUDT3
NUDT5
NUDT6
NUFIP2
NUMBL
NUP133
NUP160
NUP210
NUP54
NUP85
NUS1
NXN
NXPH4
NYAP2
NYNRIN
OARD1
OAS1
OCIAD1
OCIAD2
OLIG3
OPCML
OPRL1
OR10AD1
OR51E2
ORC5
OSBPL1A
OSBPL7
OSER1
OSGIN1
OVOL1
P2RX4
P2RX7
P2RY1
PABPC4
PACS1
PALLD
PAM
PANX2
PAPOLG
PARD3B
PARP8
PATJ
PAX4
PBRM1
PBX4
PCAT1
PCBD1
PCBD2
PCDH15
PCDH17
PCED1B
PCED1B-AS1
PCGF3
PCM1
PCNT
PCNX2
PCSK1
PCSK1N
PCSK6
PCSK9
PDAP1
PDCD4
PDCD4-AS1
PDCD5
PDE10A
PDE1C
PDE2A
PDE3A
PDE3B
PDE4B
PDE6B
PDE8B
PDGFC
PDHA1
PDHB
PDHX
PDIA5
PDIA6
PDIK1L
PDK1
PDXDC1
PEAK1
PELO
PEMT
PEPD
PFKFB3
PFKFB4
PGAP3
PGM1
PGRMC2
PHACTR1
PHACTR2
PHF2
PHLDA2
PHLDB2
PHLPP1
PIGC
PIK3C2A
PIK3C2B
PIK3R1
PILRB
PIM3
PINX1
PITPNC1
PITPNM2
PKD1L3
PKHD1
PKIG
PKLR
PKNOX2
PLA2G6
PLAG1
PLB1
PLCB3
PLCG2
PLCL2
PLEKHA1
PLEKHG1
PLEKHH2
PLEKHM2
PLEKHM3
PLK2
PLS1
PLXNA4
PLXNB1
PLXND1
PML
PNKD
PNPLA3
POC1A
POC5
POLK
POLR1D
POP7
POU5F1
PPARA
PPARG
PPARGC1A
PPFIBP1
PPIEL
PPIF
PPIL2
PPIP5K2
PPM1E
PPM1K
PPP1R12A
PPP1R13B
PPP2R2B
PPP2R2C
PPP2R3A
PPP3CA
PPT2
PPT2-EGFL8
PQBP1
PRDM15
PRDM5
PRDX5
PRELID3B
PRICKLE2
PRIM1
PRIMA1
PRKAG3
PRKAR2B
PRKD1
PRKRIP1
PRMT6
PROX1
PRPF18
PRPF40A
PRR14L
PRRC2A
PRRT1
PRSS12
PSAT1
PSD3
PSMA1
PSMA3
PSMA6
PSMB4
PSMC2
PSORS1C3
PSPH
PSRC1
PSTPIP1
PTCD1
PTCH1
PTDSS1
PTEN
PTGFRN
PTHLH
PTPDC1
PTPN2
PTPN22
PTPN23
PTPN9
PTPRD
PTPRM
PTPRS
PURG
PXDN
PXK
PXMP4
QKI
QSER1
QSOX2
RAB11B
RAB11FIP2
RAB1A
RAB27B
RAB29
RAB3C
RAB40B
RABEP2
RABGAP1
RAD54L2
RAE1
RAI1
RALY
RALYL
RAMP2
RAMP2-AS1
RANBP17
RAPGEF4-AS1
RAPSN
RARB
RASA1
RASGRP1
RASSF1
RAVER1
RBBP5
RBFOX1
RBL2
RBM17
RBM26
RBM28
RBM38
RBM47
RBM6
RBMS1
RBMS3
RBPJ
RCCD1
RCN3
RDH14
RDH16
RDX
REEP3
RELN
REV3L
RFC5
RFPL1S
RFPL2
RFT1
RFX3
RFX6
RGMA
RGP1
RGS16
RGS17
RGS19
RGS6
RGS7
RHBDL2
RHOU
RICTOR
RIMKLB
RIMS2
RLF
RMI1
RMI2
RMST
RNASEL
RNASET2
RNF121
RNF123
RNF138
RNF166
RNF169
RNF212
RNF6
RNGTT
RNLS
ROBO1
ROBO2
ROBO3
ROR2
RORA
RPA3
RPAP1
RPGRIP1L
RPH3A
RPL13
RPL22L1
RPL37A
RPP14
RPP25
RPS10
RPS10-NUDT3
RPS20
RPS26
RPS2P32
RPS6KA1
RPS6KB1
RPTOR
RREB1
RRP12
RSPO3
RTN4RL1
RUFY3
RUNX1T1
RUNX3
RYR2
S1PR4
SACS
SAG
SAMD15
SAMM50
SARS2
SAYSD1
SBF2
SBNO1
SBNO2
SCAND3
SCAP
SCD5
SCGN
SCHLAP1
SCN2A
SCRT1
SCTR
SCYL1
SDHAF2
SEC11C
SEC14L1
SEC16A
SEC16B
SEC22A
SEC23IP
SEC24C
SEC61A2
SELL
SEMA3F
SEMA6D
SEMA7A
SENP2
SENP6
SERPINE1
SERPINF2
SETBP1
SETD5
SETD9
SF3B2
SF3B4
SFI1
SFRP1
SFRP2
SGCB
SGCD
SGCG
SGIP1
SGPL1
SGSM1
SH2B3
SH3D21
SHB
SHBG
SHC4
SHISA4
SHOC2
SHQ1
SHROOM3
SIDT1
SIM1
SIN3A
SIPA1
SIRPA
SIX3
SIX4
SKI
SKP1P2
SLC12A8
SLC13A3
SLC14A2
SLC16A11
SLC16A13
SLC19A3
SLC1A2
SLC24A2
SLC24A3
SLC25A11
SLC25A26
SLC27A4
SLC28A3
SLC2A2
SLC30A1
SLC30A8
SLC35C1
SLC35F1
SLC36A4
SLC38A1
SLC38A11
SLC38A2
SLC38A9
SLC39A11
SLC39A8
SLC43A2
SLC44A4
SLC4A10
SLC52A1
SLC5A3
SLC7A7
SLC8A1
SLC8A1-AS1
SLC9B1
SLC9B2
SLCO4A1
SLCO4C1
SLF2
SLIT2
SLITRK6
SLMAP
SLX4
SMAD6
SMARCA5
SMARCAL1
SMARCC1
SMCHD1
SMCO4
SMUG1
SNAI1
SNAPC2
SND1
SNF8
SNHG17
SNTB1
SNTG1
SNUPN
SNX10
SNX11
SNX18
SNX29
SOAT1
SOCS2
SORBS2
SORCS1
SOS2
SOX11
SOX5
SOX7
SPATA18
SPC25
SPECC1L
SPG7
SPIN2A
SPOCK1
SPOCK2
SPPL3
SPRED2
SPRY2
SPRYD3
SPTB
SRBD1
SREBF1
SRGAP2
SRP54
SRPK2
SRR
SSR1
SSTR5
ST18
ST6GAL1
ST8SIA1
STAG1
STARD10
STARD13
STAT2
STAT3
STAU2
STC1
STEAP2
STIL
STK11
STK17B
STK24
STK31
STK35
STRBP
STRC
STX12
STX1B
STX6
SUGP1
SULT4A1
SUMF1
SUMO2
SUPT3H
SUSD4
SV2A
SV2B
SVEP1
SYCE2
SYCN
SYK
SYMPK
SYN2
SYNC
SYNDIG1
SYNDIG1L
SYT14
SYT4
TACC2
TACC3
TACO1
TAF12
TAL1
TANGO2
TAOK2
TAP2
TBC1D4
TBC1D5
TBCD
TBCE
TBL1X
TCEA2
TCERG1L
TCF12
TCF19
TCF3
TCF4
TCF7L2
TCN2
TCP11L1
TEAD1
TEAD4
TENM2
TENM4
TET1
TET2
TEX14
TEX29
TFAP4
TFDP1
TFEB
TFRC
TG
TGFB1
TGFBR3
TGM2
TH
THADA
THBS1
THOC7
THRAP3
TJP2
TLE1
TLE4
TLK2
TM4SF4
TM6SF1
TM6SF2
TMC1
TMC6
TMC8
TMCC1
TMED11P
TMEFF2
TMEM106B
TMEM127
TMEM132B
TMEM132D
TMEM151A
TMEM154
TMEM163
TMEM170A
TMEM175
TMEM18
TMEM212
TMEM219
TMEM87B
TMEM91
TMTC1
TNFAIP3
TNFAIP6
TNFAIP8
TNFSF4
TNIK
TNIP1
TNKS2
TNRC6A
TNRC6B
TNS1
TNXB
TOM1
TOM1L2
TOMM7
TP53INP1
TPBG
TPCN2
TPT1
TRA2A
TRA2B
TRABD
TRAF3
TRAF3IP2
TRAF3IP2-AS1
TRAIP
TRANK1
TRAP1
TREML2
TREML3P
TRHR
TRIB1
TRIB2
TRIM25
TRIM37
TRIM59
TRIM66
TRMT61A
TRPM3
TRPS1
TRPV3
TSEN15
TSEN2
TSHZ2
TSHZ3
TSKU
TSPAN12
TSPAN15
TSPAN2
TSPAN3
TSPAN8
TTC7B
TTC8
TTLL6
TTLL7
TTN
TTN-AS1
TUBA4A
TUBG1
TUBG2
TULP1
TXNDC15
TYK2
TYRO3
UBA7
UBAP2
UBE2D3
UBE2E2
UBE2O
UBE2R2
UBE2Z
UBE3C
UBE3D
UCN2
UHRF1
UNC5C
UNC5CL
UNC79
UQCR10
UQCRB
URGCP-MRPS24
USP3
USP3-AS1
USP36
USP4
USP44
USP45
USP48
USP49
UVSSA
VASH2
VAV2
VEGFA
VEGFB
VGLL3
VPS11
VPS13C
VPS26A
VPS26C
VPS33B
VPS37D
VPS53
VPS9D1
VTI1A
WAPL
WBP1L
WDR11
WDR45B
WDR48
WDR7
WDR72
WEE1
WFS1
WIPI1
WNT11
WNT7B
WSB2
WSCD2
WWP2
WWTR1
XKR6
XRRA1
XXYLT1
XYLT1
YBX3
YIPF7
YKT6
YPEL2
YTHDC2
YTHDF2
YWHAH
ZBED3-AS1
ZBED5-AS1
ZBTB20
ZBTB26
ZBTB38
ZBTB46
ZC3H13
ZC3H4
ZCCHC7
ZEB2
ZFAND3
ZFAND6
ZFAT
ZFHX3
ZFP1
ZFP91-CNTF
ZFPM1
ZFPM2
ZFYVE28
ZHX2
ZHX3
ZMAT5
ZMIZ1
ZMIZ1-AS1
ZMYND8
ZNF10
ZNF101
ZNF14
ZNF143
ZNF148
ZNF208
ZNF229
ZNF236
ZNF239
ZNF251
ZNF257
ZNF263
ZNF268
ZNF280D
ZNF281
ZNF34
ZNF341
ZNF385D
ZNF429
ZNF43
ZNF503-AS2
ZNF608
ZNF618
ZNF641
ZNF654
ZNF664
ZNF676
ZNF682
ZNF701
ZNF708
ZNF713
ZNF718
ZNF738
ZNF746
ZNF76
ZNF765
ZNF771
ZNF799
ZNF800
ZNF804A
ZNF98
ZNHIT3
ZNRF3
ZPLD1
ZRANB3
ZXDB
ZZEF1

## Sheet: ESM-Table 5
ESM Table 5: PSI-expressed T2D-associated genes (Suzuki list).
A1CF
ABCA1
ABCB10
ABCB9
ABCC5
ABCC8
ABO
ACBD4
ACE
ACSL1
ACVR1C
ADAMTS9
ADARB1
ADCY5
ADH1B
AEBP1
AFF3
AKAP6
ALDH2
ANAPC4
ANK1
ANKDD1B
ANKH
ANKRD28
ANKRD55
AOAH
AOC1
AP1S1
AP3S2
APIP
APOE
AQP8
ARAP1
ARHGAP19
ARID2
ARID5B
ARL15
ARMC10P1
ARNTL
ARPP21
ART3
ARVCF
ASAH1
ASCC2
ASTN2
ASXL1
ATG16L1
ATP2A1
ATP8B2
ATXN7
AUTS2
AZIN1
B9D2
BACE2
BBIP1
BCAR1
BCKDHA
BCL11A
BCL11B
BCL2L11
BCL6
BDNF
BEND3
BEND7
BIN3
BNC2
BNIPL
BOP1
BPTF
BRAF
BRAP
BTAF1
C11orf49
C12orf42
C1GALT1
C2CD4A
C2CD4B
CACNA2D3
CALCR
CAMK1D
CAMK2B
CAMK2G
CASC11
CASR
CBX1
CCDC77
CCK
CCND1
CCND2
CCNL1
CDC123
CDC42BPA
CDH7
CDKAL1
CDKN1B
CDKN2A
CDKN2B
CDS1
CEBPB
CENPW
CEP120
CEP68
CHD1L
CHD4
CILP2
CLEC14A
CLUAP1
CMIP
CNTN2
CNTNAP2
COBLL1
COL27A1
COMMD9
COPB1
CPNE4
CPQ
CRHR2
CRTC1
CRY2
CRYBA2
CSF1
CTBP1
CTRB2
CTTNBP2
CUL1
CWH43
CYB5R3
CYTH1
CYTIP
CYTL1
DAB1
DCAF5
DCC
DDC
DENND5B
DEPDC5
DGKB
DGKD
DIAPH3
DLEU1
DLK1
DMGDH
DMRT2
DNAH7
DNAJC2
DNM3
DPP8
DTD1
DTNB
DYNC2H1
EBF1
EBF2
EFR3A
EGFEM1P
EIF2S2
ELF1
EMILIN2
EML2
ENO3
ENPP3
EP300
EP400
EPB41L4B
EPC2
ERLIN1
ERN1
ESR1
ETAA1
ETS1
ETS2
EVA1B
EVI5
EXOSC5
EYA2
FAF1
FAIM2
FAM13A
FAM227B
FARSA
FBRSL1
FBXL13
FCGRT
FEN1
FGF9
FGFR1
FGFR2
FGFR4
FIBCD1
FN3KRP
FNDC3B
FOCAD
FOXA2
FOXK1
FOXN3
FRMPD2
FRS2
FSD2
FTO
FXYD2
FXYD6
GAD1
GALNT3
GBA2
GCC1
GCDH
GCK
GCKR
GDAP1
GINS2
GIP
GIPR
GLI2
GLIS3
GLP1R
GLP2R
GMDS
GNAS
GNG4
GNPDA2
GP2
GPC6
GPSM1
GRB10
GRB14
GRID1
GRM8
GRP
GTF2I
HAUS6
HDAC9
HECTD4
HHEX
HHIP
HIVEP2
HMBS
HMG20A
HMGA2
HMGB1
HMGCR
HNF1A
HNF1B
HNF4A
HNRNPA3P5
HSD17B12
HSF1
HSPA4
HTT
IDE
IFT52
IGF1R
IGF2
IGF2BP2
IGF2BP3
IKZF2
IL34
INS
INSR
IPO9
IRS1
IRS2
ITGA1
ITGA3
ITPR2
JADE2
JARID2
JAZF1
JMJD1C
JMY
KANSL1
KAT8
KBTBD8
KCNB2
KCNH7
KCNJ11
KCNJ12
KCNJ8
KCNK16
KCNK17
KCNQ1
KCNU1
KDM4B
KIF3C
KIF9
KL
KLB
KLF13
KLF14
KSR2
L3MBTL3
LAMA1
LAMC1
LARP1B
LCORL
LDHB
LEKR1
LEP
LEPR
LGR5
LIG4
LIN7A
LINC00543
LINC00907
LINC00910
LINC01098
LINC01122
LINC01141
LINGO2
LMF1
LMTK2
LMX1B
LONRF1
LPL
LPP
LRFN2
LRMDA
LRRC74A
LTBP3
LTK
LYPLAL1
MACF1
MAD1L1
MAEA
MAFF
MAGI2
MAML3
MAP2K5
MAP2K7
MAP3K11
MARK3
MAST2
MAST4
MBNL1
MDGA2
MDM4
MED23
MED27
MEG3
MFAP3
MFHAS1
MGAT1
MIR17HG
MLX
MNAT1
MNX1
MOB1B
MON1B
MPHOSPH9
MPPED2
MRAS
MRPS30
MSRA
MTIF3
MTMR3
MTNR1B
MTOR
MYO19
MYO3A
MYO5C
MYOF
NCAM1
NCLN
NCOR2
NDST3
NEGR1
NELL1
NEUROD2
NEUROG3
NF1
NFAT5
NFATC1
NFATC2
NFE2L3
NFIB
NHSL1
NKX2-2
NKX6-1
NKX6-3
NLGN1
NMI
NNT
NOL4
NOS1
NOTCH2
NR2F1-AS1
NREP
NRXN3
NSD1
NTAN1
NTNG1
NUP133
NUP160
NUS1
NYNRIN
OLFM4
ONECUT1
OPRM1
PABPC4L
PAM
PARP8
PATJ
PAX4
PCBD1
PCDH15
PCDH17
PCGF3
PCNT
PCSK1
PDE10A
PDE3A
PDE3B
PDGFC
PDHX
PDZRN4
PENK
PEPD
PGM1
PHF13
PIK3R1
PILRB
PIM3
PITPNC1
PKD1L3
PKLR
PKP2
PLEKHA1
PLEKHM2
PLEKHM3
PLXND1
PML
PNKD
PNPLA3
POC5
PPARG
PPIP5K1
PPM1E
PPP3CA
PRC1
PRDM5
PRIM1
PRKAR2B
PRKD1
PROX1
PRPF40A
PSMA3
PSMD6
PTCH1
PTEN
PTF1A
PTGFRN
PTPN11
PTPN9
PTPRD
PTPRS
PURG
PVT1
PXK
QKI
QSER1
RAB3C
RAI1
RALY
RALYL
RANBP3L
RASA4
RASGRP1
RBFOX1
RBM19
RBM6
RBMS1
RELN
REPS1
REV3L
RFT1
RGMA
RGS17
RMST
RN7SL836P
RNF6
RNU6-1231P
ROBO2
RPL13
RPS6KB1
RPSAP52
RPTOR
RREB1
S100PBP
SARS2
SAT2
SBF2
SCD5
SCTR
SEC16B
SEC23IP
SEMA3D
SENP6
SETBP1
SETD5
SGCG
SGCZ
SGSM1
SH2B3
SHQ1
SHROOM3
SIDT1
SIN3A
SINHCAF
SIX2
SIX3
SKI
SLC12A8
SLC14A2
SLC16A11
SLC16A13
SLC1A2
SLC22A3
SLC2A2
SLC30A8
SLC35D3
SLC38A9
SLC39A11
SLC7A7
SLC8A1
SLC8A1-AS1
SLC9B1
SLCO4A1
SLIT1
SLIT2
SLX4
SMARCA5
SMARCC1
SOCS2
SOGA3
SORBS2
SOS2
SOX12
SP9
SPC25
SPG7
SPHKAP
SPRY2
SPRYD3
SRGAP2
SRGAP2D
SSR1
ST6GAL1
ST7L
STAG1
STAG3L5P-PVRIG2P-PILRB
STAU2
STEAP1
STK24
STK35
STRBP
STRC
SUMO2
SYT10
SYT14
TAL1
TBCE
TCF12
TCF3
TCF4
TCF7L2
TENM4
TET2
TEX41
TFAP2B
TFDP1
TFRC
TH
THADA
THEGL
TLE1
TLE4
TM4SF4
TM6SF2
TMCC1
TMEM106B
TMEM154
TMEM18
TMEM219
TMEM87B
TMEM91
TNFAIP8
TNRC6A
TNRC6B
TOM1
TOMM40
TP53INP1
TPBG
TPCN2
TRAF3
TRANK1
TRIB1
TRIM59
TRIM63
TRIM66
TRPS1
TSC22D2
TSEN15
TSHZ2
TSPAN15
TSPAN8
TTLL6
TTN
U3
UBAP2
UBE2E2
UBE3C
UBE3D
UHRF1
UNC5C
URGCP-MRPS24
URM1
USP3
USP44
USP46
USP49
VEGFA
VGLL3
VPS26A
VPS53
VWA5B1
VWC2
WDR11
WDR45B
WDR7
WDR72
WFS1
WNT7B
WSCD2
XKR6
Y_RNA
YBX3
YTHDF2
YWHAH
ZAN
ZBED3
ZBTB20
ZBTB26
ZBTB38
ZBTB46
ZC3H13
ZC3H4
ZFAND3
ZFAND6
ZFHX3
ZFPM1
ZHX2
ZHX3
ZMIZ1
ZNF10
ZNF169
ZNF236
ZNF239
ZNF257
ZNF281
ZNF503
ZNF703
ZNF713
ZNF738
ZNF76
ZNF799
ZNRF3
ZZEF1

## Sheet: ESM-Table 6
ESM Table 6: Beta-cell-expressed T2D-associated genes (Suzuki list).
FBXL13
PTCH1
ATP8B2
LRFN2
ITPR2
KSR2
UNC5C
DNM3
GMDS
PDE10A
MGAT1
IGF2
DAB1
SMARCC1
GTF2I
KCNH7
PATJ
SCTR
JARID2
CDKAL1
XKR6
SLC39A11
PTPN11
ZFHX3
FAF1
NEGR1
TCF12
FOXN3
RBM6
IRS2
PLEKHA1
CHD4
SETD5
ROBO2
TNRC6A
FGFR1
HDAC9
MEG3
GLIS3
TNRC6B
BPTF
KCNB2
JMJD1C
CMIP
MACF1
LPP
NOL4
ZFAND3
MAML3
PDE3B
C9orf3
LINC01098
MAGI2
RPL13
SLC30A8
DNAH7
CACNA2D3
STK24
HMG20A
FAM60A
MTIF3
QSER1
TLE4
TRIM66
CTTNBP2
MRAS
PRKD1
USP49
MAST2
NRXN3
AKAP6
CSF1
MAP3K11
UBE3D
MYO19
EBF1
ABCB10
HNF4A
DEPDC5
DPH6-AS1
EP400
BACE2
ST7L
MON1B
NUP160
AUTS2
BRAP
PXK
RBMS1
USP3
DNAJC2
DYNC2H1
IDE
PTPN9
SLC38A9
DLEU1
LINC00907
SHROOM3
MAP2K5
RPTOR
RASGRP1
MTMR3
TENM4
NFATC2
ZNF236
BTAF1
FRS2
RPS6KB1
MPHOSPH9
PPIP5K1
LARP1B
ZNRF3
STAG1
YBX3
CBX1
DTNB
FOXK1
MED23
FAM13A
ARVCF
ARID2
DGKB
EPC2
RREB1
TCF7L2
RAI1
TET2
ANKRD28
TRPS1
MOB1B
REPS1
ATXN7
PARP8
ZC3H13
EVI5
SEC23IP
GIPR
UBE2E2
SENP6
SYT14
ZZEF1
CCNL1
MDM4
SMARCA5
DMGDH
SRGAP2
ZHX2
THADA
UBAP2
TSHZ2
GPC6
NFAT5
CUL1
EP300
STRBP
TRAF3
SLC8A1
BCL6
C11orf49
LCORL
PROX1
ABCC5
INSR
IPO9
KDM4B
VPS53
ZHX3
ASXL1
COBLL1
PRPF40A
NSD1
LMTK2
JAZF1
A1CF
FOCAD
MBNL1
RGS17
KANSL1
PTPRD
DCAF5
PPM1E
ELF1
CAMK2G
TMEM106B
QKI
ZMIZ1
CPNE4
PPP3CA
SLC35D3
ZBTB38
DENND5B
MARK3
LINGO2
COPB1
WDR7
NLGN1
SBF2
TMCC1
MAST4
MYO3A
BRAF
CHD1L
IGF1R
TCF4
GDAP1
SETBP1
NCAM1
RALYL
SORBS2
REV3L
FNDC3B
ARL15
PCDH17
DLK1
DCC
HECTD4
RAB3C
ASAH1
CDC42BPA
TM4SF4
SCHLAP1
MNX1
CCND2
NCOR2
CYB5R3
ZBTB20
TMEM219
ABCC8
PCDH15
NKX2-2
VEGFA
PAM
INS
ABCA1
ABCB9
ABO
ACBD4
ACE
ACSL1
ACVR1C
ADAMTS9
ADARB1
ADCY5
AFF3
ALDH2
ANAPC4
ANK1
ANKH
ANKRD55
AOAH
AP1S1
AP3S2
APIP
APOE
AQP8
ARAP1
ARHGAP19
ARID5B
ARNTL
ART3
ASCC2
ASTN2
ATG16L1
ATP2A1
AZIN1
B9D2
BBIP1
BCAR1
BCKDHA
BCL11A
BCL2L11
BDNF
BEND3
BEND7
BIN3
BNC2
BNIPL
BOP1
C11orf30
C15orf52
C1GALT1
C1orf172
C2CD4A
C2CD4B
CAMK1D
CAMK2B
CASR
CCDC77
CCND1
CDC123
CDH7
CDKN1B
CDKN2A
CDKN2B
CDS1
CEBPB
CENPW
CEP120
CEP68
CILP2
CNTNAP2
COL27A1
COMMD9
CPQ
CRHR2
CRTC1
CRY2
CRYBA1
CRYBA2
CTBP1
CTRB2
CYTH1
CYTIP
DDC
DGKD
DIAPH3
DPP8
DTD1
EBF2
EFR3A
EGFEM1P
EIF2S2
EMILIN2
EML2
ENO3
ENPP3
EPB41L4B
ERLIN1
ERN1
ESR1
ETAA1
ETS1
ETS2
EVA1B
EXOSC5
EYA2
FAIM2
FAM101A
FAM227B
FAM46C
FAM49A
FAM57B
FAM63A
FARSA
FBRSL1
FCGRT
FEN1
FGF9
FGFR1OP
FGFR2
FGFR4
FIBCD1
FN3KRP
FOXA2
FSD2
FTO
FXYD2
FXYD6
GAD1
GALNT3
GBA2
GCC1
GCK
GINS2
GLI2
GLP1R
GLP2R
GNAS
GNG4
GP2
GPSM1
GRAMD2
GRB10
GRB14
GRM8
GUCY1B3
H1FNT
HAUS6
HHEX
HIST1H4E
HIVEP2
HMBS
HMGA2
HMGB1
HMGCR
HNF1A
HNF1B
HSD17B12
HSF1
HSPA4
HTT
IFT52
IGF2BP2
IGF2BP3
IKZF2
IL34
INADL
IRS1
ITFG3
ITGA1
ITGA3
JMY
KAT8
KBTBD8
KCNJ11
KCNJ12
KCNK16
KCNK17
KCNQ1
KIF3C
KIF9
KL
KLB
KLF13
L3MBTL3
LAMA1
LAMC1
LDHB
LEKR1
LEPR
LIG4
LIN7A
LINC00094
LINC00910
LMF1
LMX1B
LOC541471
LONRF1
LPHN2
LTBP3
LYPLAL1
MAD1L1
MAEA
MAFF
MAP2K7
MDGA2
MED27
MFAP3
MFHAS1
MIR17HG
MLX
MNAT1
MPPED2
MRPS30
MSRA
MTNR1B
MTOR
MYO5C
MYOF
NCLN
NDST3
NEUROG3
NF1
NFATC1
NFE2L3
NFIB
NHSL1
NKX6-1
NMI
NNT
NOS1
NOTCH2
NR2F1-AS1
NREP
NTNG1
NUP133
NUS1
NYNRIN
OLFM4
PABPC1P2
PAX4
PCBD1
PCGF3
PCNT
PCSK1
PDE3A
PDGFC
PDHX
PENK
PEPD
PGM1
PHF13
PHF15
PIK3R1
PILRB
PIM3
PITPNC1
PKD1L3
PKLR
PKP2
PLEKHM2
PLEKHM3
PLXND1
PML
PNKD
PNPLA3
POC5
PPARG
PRDM5
PRIM1
PRKAR2B
PSMA3
PTEN
PTGFRN
PTPRS
PURG
PVT1
RAB7L1
RALY
RASA4
RBFOX1
RBM19
RELN
RFT1
RGMA
RMST
RNF6
RP11-475O6.1
SARS2
SAT2
SCD5
SEC16B
SGCG
SGSM1
SH2B3
SHQ1
SIDT1
SIN3A
SIX2
SIX3
SKI
SLC12A8
SLC14A2
SLC16A11
SLC16A13
SLC1A2
SLC2A2
SLC7A7
SLC8A1-AS1
SLC9B1
SLCO4A1
SLIT1
SLIT2
SLX4
SMEK1
SOCS2
SOGA3
SOS2
SPC25
SPG7
SPRY2
SPRYD3
SSR1
ST6GAL1
STAU2
STEAP1
STK35
STRC
SUMO2
TAL1
TBCE
TCF3
TFDP1
TFRC
TH
TLE1
TM6SF2
TMEM154
TMEM161B-AS1
TMEM18
TMEM87B
TMEM91
TNFAIP8
TOM1
TOMM40
TP53INP1
TPBG
TPCN2
TRANK1
TRHR
TRIB1
TRIM59
TSC22D2
TSEN15
TSPAN15
TSPAN8
TTLL6
TTN
UBE3C
UHRF1
URGCP-MRPS24
USP44
USP46
VGLL3
VPS26A
VWA5B1
WDR11
WDR45B
WDR72
WFS1
WNT7B
WSCD2
YTHDF2
YWHAH
ZBED3
ZBTB26
ZBTB46
ZC3H4
ZFAND6
ZFPM1
ZNF10
ZNF169
ZNF239
ZNF257
ZNF281
ZNF503
ZNF703
ZNF713
ZNF738
ZNF76
ZNF799

## Sheet: ESM-Table 7
ESM Table 7: PSI-expressed T2D-altered genes (Walker list).
ABCC10
ABCF2
ABHD16B
ABHD6
ABI3
ACTL10
ACTL6A
ACVR2A
ADAMTS4
ADNP2
AGO2
AGPS
AHCYL1
AKAP1
AKAP8L
AKIRIN1
AKIRIN2
ALDH6A1
ALG2
ALG5
ALKAL2
AMH
AMPD3
ANAPC7
ANKRD53
AP4M1
APEX2
ARFGAP3
ARFGEF3
ARFIP2
ARG2
ARHGAP18
ARHGEF7
ARID3B
ARID5A
ARMCX4
ASCC3
ASCL1
ASH2L
ASIC2
ATG4C
AZI2
B3GALT6
B3GNT2
B3GNT5
BACH1
BAG5
BCL2L11
BCLAF1
BIN3
BMPR1B
BNIP3L
BPIFC
BRAF
BRAT1
BTAF1
BTG1
C19orf38
C22orf42
C2orf16
C3orf52
C4orf47
C5AR1
C8B
CA14
CACHD1
CAMK1D
CAMLG
CCDC142
CCDC159
CCDC96
CCDC9B
CCN4
CCNF
CCNI
CCNL1
CD83
CDC14A
CDC7
CDHR3
CEP95
CFAP126
CFAP20
CFAP69
CFAP70
CGRRF1
CHD2
CHIC2
CHL1
CHM
CHMP1B
CHMP2B
CHMP6
CIAO2A
CIART
CIR1
CLOCK
CLTRN
CNTD1
CNTNAP3
COA4
COPS2
COQ10B
COX15
COX19
CPOX
CPSF3
CREBRF
CROT
CRY2
CSNK1G2
CSRNP1
CSRNP3
CTNNA2
CTNNA3
CTTNBP2
CUTA
CX3CL1
CXCL2
CXCL8
CYB5B
CYB5RL
CYBC1
DDIT3
DDX23
DEGS1
DGKE
DHODH
DHX57
DNAJB11
DNAJB9
DNAJC13
DNAJC22
DNAL1
DNTTIP2
DOK1
DOT1L
DPM1
DPP6
DPYD
EAF1
EAPP
EDARADD
EDC4
EEF2KMT
EEFSEC
EFHB
EIF1
EIF1B
EIF4H
ELOVL1
ELP6
EP400P1
EPHB2
EREG
ERP44
ESRP2
ESRRG
ETF1
EVA1A
FAAP100
FAHD2A
FAHD2B
FAM13B
FAM174A
FAM209A
FANCF
FANCL
FASTKD5
FAXC
FBXL4
FBXL8
FBXO11
FBXO32
FBXO33
FBXO7
FEM1C
FEN1
FFAR1
FGD4
FKBP14
FLRT2
FOSB
FOXJ1
FOXP1
FUNDC2
FUT8
GAB2
GABARAPL1
GABRA2
GADD45A
GALNT9
GEMIN6
GFRA2
GHSR
GIMAP4
GIPC1
GLMN
GMEB2
GMNN
GNG7
GOLGA1
GOLGB1
GOLT1A
GOLT1B
GPATCH1
GPCPD1
GPR142
GPR3
GPRC5A
GRIN3A
GTF2B
HAPLN3
HAUS1
HBP1
HDAC2
HDAC4
HDGFL2
HDLBP
HEATR3
HEATR5A
HEPACAM2
HERPUD1
HHATL
HHEX
HIF1AN
HIP1
HIPK1
HNRNPC
HSP90B1
HSPA13
HSPA5
HSPA9
HUS1B
IDH1
IER3IP1
IFFO1
IL1B
IL5RA
ILF2
ILVBL
IMMP2L
INPP4B
INPP5E
INSIG1
INTS13
INTS6L
INTS7
IRAK4
ISL1
IST1
ITPKB
JSRP1
JUND
KANK1
KANK4
KBTBD2
KCMF1
KCNJ11
KCNJ8
KCNK10
KCTD8
KDM2A
KDM3A
KIAA0586
KIF9
KLF4
KLHDC2
KLHL17
KLHL24
KLHL28
KRT7
L3HYPDH
LDAH
LDLR
LEO1
LHFPL2
LIMK2
LINC01547
LMAN1
LMBRD1
LMNA
LMNB2
LMO3
LRGUK
LRP2BP
LRRC14
LRRC3
LRRC37B
LYPD3
LZTFL1
LZTS3
MACROD2
MAFF
MAK
MAMDC2
MANBA
MANEA
MAP2K3
MAP3K8
MAPK1IP1L
MAPK6
MAPKAP1
MARCHF5
MARK1
MBIP
MCF2L
MCM3
MED22
MEIS1
METAP1
MFSD2A
MIB2
MIER1
MINDY3
MLF1
MLX
MNS1
MORF4L1
MORF4L2
MPC1
MREG
MRI1
MRRF
MSANTD2
MSH2
MSRB1
MTAP
MTERF2
MTUS1
MVP
MYADM
MYDGF
MYO1B
MYO9A
N6AMT1
NAF1
NAPEPLD
NBN
NCAPD2
NDRG1
NDRG2
NDUFV2
NEDD9
NET1
NEU1
NEUROD1
NFKB2
NFKBIA
NGDN
NHLH2
NIPAL1
NLGN3
NLRC5
NLRX1
NPR1
NRBF2
NRIP1
NTN1
NUDCD1
NUDT7
NUP62CL
NUS1
OASL
OAT
ODF3L1
OGDHL
OGG1
OPN1SW
ORC2
OSER1
OSTC
P2RX4
P4HA3
PAIP2
PAM
PANK4
PAQR8
PARP9
PCDH10
PCOLCE2
PDE7B
PDX1
PDZK1
PELI1
PELI2
PER1
PER2
PFN1
PGAP1
PGM3
PHC3
PHF1
PIGV
PIK3IP1
PIK3R3
PIM3
PLA1A
PLCE1
PLEKHA3
PLEKHO1
PLIN2
PMS1
PNPLA8
PNRC1
POC1B
POFUT2
POLR3B
POLR3K
PP2D1
PPARGC1A
PPP1R15A
PPP1R1A
PPP1R2
PPP2R2B
PPP3CC
PPP4R1L
PREP
PRIMPOL
PRMT6
PRR15L
PRXL2C
PSMA4
PSMD12
PSMD7
PTCD2
PTP4A3
PTPN1
PTPRZ1
PURB
PYCR3
PYY
QRICH1
RAB11FIP1
RAB1A
RAB21
RAB23
RAB5A
RAD50
RAD51D
RADIL
RAMAC
RAPH1
RARG
RASA1
RASGEF1B
RASGRF1
RB1
RB1CC1
RBBP6
RBL1
RBM33
RBM39
RBSN
REL
RELA
RELB
RFX2
RGCC
RHBDL1
RHCE
RHEB
RIOK3
RIPK2
RLIM
RNASEH1
RNF114
RNF138
RNF139
RNF216
RNMT
RORA
RPP38-DT
RPUSD1
RPUSD3
RRAGC
RRP12
RSBN1
RTN4
RTN4RL1
RUVBL1
SAAL1
SAMD8
SAMD9
SARAF
SBDS
SCARB1
SCN9A
SCNN1B
SCYL3
SDE2
SEC24D
SEC61B
SEC63
SELENOK
SENP2
SERPINB8
SERPINB9
SERTM1
SETDB2
SF1
SF3B2
SGK3
SGMS2
SH3D19
SHLD1
SIAH1
SIM1
SIRT2
SKA2
SLC25A13
SLC25A25
SLC25A36
SLC2A10
SLC35A1
SLC38A4
SLC38A5
SLC38A9
SLC8B1
SLITRK1
SLITRK6
SMIM5
SMUG1
SMURF1
SNIP1
SNRPA1
SNX27
SNX9
SOX5
SPAG9
SPATA2
SPC25
SPDL1
SPIRE1
SPSB2
SRD5A1
SRGAP3
SRM
SRP19
SRP68
SRP72
SSTR5
ST3GAL2
ST6GALNAC5
ST8SIA4
STARD10
STEAP3
STK39
STX11
SULF1
SULT4A1
SUOX
SUPT5H
SURF4
SWSAP1
SYNDIG1
SYTL5
TANC2
TAPBPL
TBC1D13
TBC1D15
TBC1D31
TCP11L2
TEKT1
TENM3
TEX14
TEX30
TFCP2
THAP5
THAP8
THOC3
TIMM10
TIMM17A
TIPARP
TM4SF4
TMCO3
TMCO6
TMED4
TMED5
TMEM101
TMEM102
TMEM154
TMEM167B
TMEM168
TMEM204
TMEM250
TMEM37
TMEM39A
TMEM69
TMEM86B
TMF1
TMPO
TMTC4
TNFAIP3
TNFRSF11B
TNS2
TOMM40L
TP53I3
TRAK1
TRAPPC9
TRIM68
TRMT1L
TRPC6
TRPM4
TSPAN5
TSPYL2
TTBK1
TTC3
TTC32
TXNRD2
UBAP1
UBE2D1
UBE2D3
UBE2J1
UBTF
UBXN10
UFM1
UGCG
UNG
UQCC1
UQCRFS1
USP12
USP2
USP3
USP36
VAPA
VEGFC
VIPAS39
VPS37B
VPS72
WBP11
WBP4
WDR26
WDR37
WDR45B
WDR54
WHAMM
WNT11
WTAP
XBP1
YIPF5
YIPF6
YME1L1
YOD1
YPEL5
YTHDC1
YTHDF2
ZBTB40
ZBTB43
ZC3H10
ZC3H11A
ZC3H12A
ZDBF2
ZDHHC21
ZFAND2A
ZFAND3
ZFAND5
ZFHX4
ZFP64
ZNF135
ZNF189
ZNF239
ZNF24
ZNF267
ZNF292
ZNF331
ZNF33B
ZNF354A
ZNF394
ZNF395
ZNF445
ZNF487
ZNF514
ZNF516
ZNF529
ZNF555
ZNF572
ZNF573
ZNF622
ZNF667
ZNF699
ZNF75D
ZNF780A
ZNF790
ZNRF1
ZW10

## Sheet: ESM-Table 8
ESM Table 8: Beta-cell-expressed T2D-altered genes (Walker list).
A1CF
AARS
AARS2
ABCC5
ABCD3
ABCG1
ACHE
ADCY6
ADGRG5
AHCYL1
AK2
AL592490.1
ALDH18A1
ALDH7A1
ALDH9A1
ALDOC
ALG6
AMY2A
ANGEL2
ANKRD44
ANKRD6
ANXA4
ANXA6
AP1AR
AP3M1
APOM
ARHGEF37
ARHGEF9
ASCL2
ATP6V1D
BABAM2
BARX1
BCKDHB
BEST4
C14orf93
C1orf194
C22orf46
C4orf19
C9orf116
CABCOCO1
CACHD1
CALCOCO2
CASP3
CCDC114
CCDC61
CCDC84
CCKBR
CCN3
CD82
CDC25B
CDC42BPG
CDHR1
CDKN1C
CEACAM1
CELA2A
CELA3A
CELA3B
CENPJ
CEP120
CFAP43
CFAP44
CFAP46
CFAP54
CHFR
CHI3L1
CHL1
CKS1B
CLNS1A
CLPS
CLTRN
CNGA3
COA3
COG5
COG6
COL1A1
COL3A1
COL8A1
COPB1
COX15
CPA1
CPB1
CPLANE2
CRP
CTRB1
CTRB2
CTRC
CYLD
DACT2
DCHS1
DCX
DEF6
DEGS2
DEPTOR
DLG1
DNAH12
DNAH2
DNAH6
DNAH7
DNAH9
DOP1A
DPEP1
DRC1
DRC3
DUT
EDN3
EFCAB6
EGFL7
EIF2D
ELAC1
EML2
ENOX2
EPB41L1
EPB41L5
ERICH5
ETFDH
ETS2
ETV7
F2R
FABP5
FAIM2
FAM131B
FAM214A
FARSB
FFAR2
FGD6
FIG4
FKBP4
FLACC1
FLT4
FMOD
FN1
FXYD2
FXYD3
G6PC2
GABRA2
GALK2
GALNT11
GAP43
GAS8
GDI2
GEMIN8
GINM1
GLP1R
GLRA1
GP2
GPD1
GPR119
GUCY1B1
GYG2
HADH
HAUS4
HDHD2
HEMK1
HIBCH
HILPDA
HLA-C
HNF1A
HS6ST2
HSD17B4
HSD17B7
HSD17B8
HSDL2
HSPG2
HYDIN
IAPP
IDH1
IFT57
IFT88
IL10RA
IL11
IL1RL1
IL6R
IMMP2L
IMPA2
INTS4
IQCE
IQCG
IQCH
IQUB
KCNH8
KCNMB2
KHDRBS3
KIF19
KIF27
KLC4
KPTN
LAMB4
LARGE2
LARS
LCA5L
LRMP
LRRC9
LRRIQ1
MAFA
MCTS1
ME2
METTL15
MFSD14A
MLH1
MLIP
MMUT
MON1A
MPP7
MPV17
MRPS14
MSH2
MTMR2
MTREX
MTUS1
MUC1
MUC12
NA
NA
NARS
NBAS
NBL1
NDUFB5
NEK10
NPHP1
NPR1
NR1H3
NSMCE1
NTHL1
NTPCR
OMA1
OXCT1
PAICS
PAK3
PAPSS2
PAX4
PCDHB6
PCOLCE2
PDE1B
PDHA1
PDLIM2
PDLIM4
PDZK1
PEX16
PIH1D2
PIR
PLA1A
PLAAT3
PLAU
PLCG2
PLXNA4
PMS1
PNMT
PPFIBP2
PPIL6
PPM1K
PPP1R1A
PRDX3
PREPL
PROC
PRPF40B
PRSS1
PSKH1
PTGFR
PTPRT
RAB22A
RAB3C
RAD51B
RAD51C
RAD54L2
RAMP3
RARRES2
RB1CC1
RELL1
RETREG1
RFX6
RGS3
RPE
RUFY2
SCFD2
SDSL
SEMA6A
SEPTIN5
SERPINB2
SGK2
SH3GL3
SKAP2
SKIV2L
SLC12A8
SLC15A2
SLC16A12
SLC17A5
SLC18B1
SLC1A1
SLC27A2
SLC35A5
SLC38A11
SLC38A5
SLC5A1
SLC6A17
SLC6A9
SMARCA1
SMOX
SMPDL3A
SNAPC3
SNAPC4
SOAT1
SPA17
SPAG6
SPATA17
SPEF2
SPNS2
SRBD1
SRGAP3
STPG2
STT3A
STX7
STYXL1
SUCLA2
SUN1
SUOX
SYCN
SYNE4
TAFA4
TBC1D5
TBC1D8B
TBX2
TCTEX1D4
TGM2
THOP1
THUMPD2
TM4SF4
TMEM141
TMEM17
TMEM181
TMEM182
TMEM229B
TMEM86B
TNFRSF19
TPK1
TPSAB1
TRAK2
TRAP1
TRPC6
TSPAN5
TTC37
TTC7B
TTC9B
TTLL10
TTR
UBXN11
USH1C
VAMP5
VEGFA
VILL
VPS26C
VPS33B
VWA3B
WDR66
WDR90
WDSUB1
WNK4
WWC3
ZBED8
ZFHX3
ZMYND10
ZMYND12
ZNF326
ZNF554
ZNF692
ZNF747

## Sheet: ESM-table 9
ESM Table 9: Numbers of TUNEL+ beta and total beta cells in recovered PSI xenotranslpants after MYT1- or ST18-KD and transplantation into mice. The data for four batches of donor islets were presented separately.
# of TUNEL+ beta cells	# of total beta cells	Donor #
1	312	Donor 1	controls 4 weeks after transplantation
3	442	Donor 2
3	360	Donor 4
2	321	Donor 8
16	595	Donor 1	MYT1-KD 4 weeks after transplantation
15	328	Donor 2
11	283	Donor 4
14	321	Donor 8
2	448	Donor 1	ST18-KD 4 weeks after transplantation
3	387	Donor 2
4	304	Donor 4
2	367	Donor 8
9	314	Donor 1	controls 12 weeks after HFD
17	294	Donor 2
4	275	Donor 4
6	263	Donor 8
24	383	Donor 1	ST18-KD 12 weeks after HFD
37	320	Donor 2
23	391	Donor 4
18	295	Donor 8

## Sheet: ESM-Table 10
ESM Table 10: DEGs between control and MYT1-KD PSIs.
GENEs	baseMean	log2FoldChange	lfcSE	stat	pvalue	padj	Related to death/stress response/secretion?	All-T2D-PSI	Suzuki-T2D-PSI	Walker-T2D
TP53INP1	3.096059e+03	-0.836018	0.0923869	-9.04911	0.000137873	0.00924254	induce cell death (PMC3422476 )	Yes	Yes	No
BMF	1.642174e+03	-0.979205	0.122853	-7.97052	4.79725e-05	0.00382898	induce cell death (PMC2953534)	Yes	No	No
CHUK	1.956290e+03	-0.790151	0.0688849	-11.4706	1.26498e-05	0.00116559		Yes	No	No
CCN4	4.586192e+03	-1.49154	0.271629	-5.49109	0.000130942	0.00885251	inhibit cell death (PMC11212430)	Yes	No	Yes
RTN4RL1	2.255308e+03	0.803347	0.0894832	8.97763	0.000349476	0.0203335	inhibit cell death (PMC3918113)	Yes	No	Yes
ZFAND3	5.823567e+03	-1.27353	0.0696289	-18.2902	5.65236e-29	8.9929e-26		Yes	Yes	Yes
PAM	5.547268e+04	-0.941864	0.0603246	-15.6133	1.19652e-13	4.19926e-11		Yes	Yes	Yes
NYNRIN	1.587201e+03	-1.47441	0.0850196	-17.342	1.03561e-30	1.90115e-27		Yes	Yes	No
MAP3K11	5.242239e+03	-0.936554	0.0740378	-12.6497	1.85793e-09	3.82237e-07		Yes	Yes	No
PLEKHA1	5.460544e+03	-0.848738	0.0926216	-9.1635	8.32121e-05	0.00610597		Yes	Yes	No
GALNT3	3.828888e+03	-0.820975	0.0885428	-9.27207	0.000144435	0.00962832		Yes	Yes	No
GCK	5.747029e+03	0.893328	0.115425	7.73949	0.00032761	0.0193525	secretion (PMC11382428)	Yes	Yes	No
UHRF1	2.042167e+02	-1.14491	0.207309	-5.5227	0.00093277	0.045898		Yes	Yes	No
CD81	26204.4	-1.90753	0.0758232	-25.1576	3.18175e-77	7.59324e-73		Yes	No	No
MYT1	8.442225e+02	-2.49213	0.1129	-22.0737	5.55649e-70	6.63028e-66		Yes	No	No
FITM2	1.961118e+03	-1.87872	0.100531	-18.6879	4.16536e-43	1.65677e-39		Yes	No	No
TSPAN2	4.092598e+03	1.17659	0.0713316	16.4946	1.21107e-21	1.11162e-18		Yes	No	No
SGPL1	5.242333e+03	-0.990463	0.0608986	-16.2641	4.01435e-16	1.84236e-13		Yes	No	No
TSPAN3	1.242954e+04	-1.10366	0.0950338	-11.6133	1.06243e-10	2.5355e-08		Yes	No	No
FAM234A	6.589986e+03	-0.929032	0.0688662	-13.4904	2.33314e-10	5.25286e-08		Yes	No	No
CTNND2	2.224785e+03	1.37343	0.149068	9.21347	2.32418e-09	4.74074e-07		Yes	No	No
IGSF21	2.381756e+02	1.28564	0.134215	9.579	2.4049e-09	4.86381e-07		Yes	No	No
REEP3	7.806810e+03	-0.999726	0.0905029	-11.0463	1.67907e-08	2.9464e-06		Yes	No	No
GAP43	4.071107e+02	1.28747	0.144288	8.92298	2.41205e-08	4.02542e-06		Yes	No	No
PRKN	2.639658e+02	1.19354	0.137958	8.65151	2.48845e-07	3.5561e-05		Yes	No	No
MOGAT2	7.078683e+01	2.78342	0.454514	6.12395	2.53192e-07	3.59668e-05		Yes	No	No
NUDT3	3.115696e+03	-0.918544	0.0847488	-10.8384	3.93337e-07	5.18618e-05		Yes	No	No
SMIM30	1.557593e+03	-0.89499	0.0819599	-10.9199	7.2026e-07	9.04684e-05		Yes	No	No
MAPRE3	4.950550e+03	1.10175	0.132453	8.31806	2.77134e-06	0.000304784		Yes	No	No
ATP1B2	6.292690e+02	-1.09896	0.137785	-7.97591	6.89805e-06	0.000671927		Yes	No	No
OPCML	7.868749e+01	1.60999	0.258487	6.22852	8.76665e-06	0.000830222		Yes	No	No
RYR2	5.834275e+02	1.21794	0.167259	7.28176	8.83834e-06	0.000833704		Yes	No	No
KIF5A	2.231375e+03	-0.813533	0.0748665	-10.8665	1.40774e-05	0.00126776		Yes	No	No
SELENOI	3.596814e+03	-0.892516	0.0948974	-9.40506	1.76541e-05	0.00154895		Yes	No	No
EMB	1.895543e+03	-0.933472	0.111978	-8.33622	5.41834e-05	0.00420831		Yes	No	No
SLCO4C1	7.995934e+01	-1.59343	0.29045	-5.48607	8.34085e-05	0.00610597		Yes	No	No
NTRK2	1.207016e+03	0.766177	0.0711373	10.7704	9.1378e-05	0.00654876		Yes	No	No
RP1L1	7.478350e+02	1.7005	0.321369	5.29144	9.36365e-05	0.00664993		Yes	No	No
METTL16	1.883315e+03	-0.753394	0.0697639	-10.7992	0.000140523	0.0093938		Yes	No	No
ROR2	3.826382e+02	-0.946013	0.131402	-7.19936	0.00034408	0.0201262		Yes	No	No
TEX29	1.938252e+02	1.29572	0.235637	5.49879	0.000366564	0.021087		Yes	No	No
RAB29	3.741651e+03	-0.703605	0.0618869	-11.3692	0.000501016	0.0272985		Yes	No	No
SPTB	8.428671e+03	0.793594	0.0940854	8.43483	0.000902696	0.0446022		Yes	No	No
ZNF268	7.262432e+02	-0.805211	0.0985956	-8.16681	0.000982122	0.0480294		Yes	No	No
UBA7	1.173578e+03	-0.751434	0.0812942	-9.24339	0.000991089	0.0483688		Yes	No	No
FICD	1.355652e+03	-0.88607	0.0740603	-11.9642	9.29464e-08	1.38635e-05	induce stress response (PMC10849547)	No	No	No
PRG4	9.019056e+03	-3.43585	0.30934	-11.107	1.14757e-21	1.09547e-18	inhibit oxidative stress response (PMID:38897120)	No	No	No
MAPKAPK3	1.681654e+03	-0.949734	0.0689142	-13.7814	3.37733e-11	8.85713e-09	inhibit cell death (PMC2707271)	No	No	No
SUSD6	5.700371e+03	-0.72628	0.0672898	-10.7933	0.000385829	0.0220702	inhibit cell death (PMC10961051)	No	No	No
MEF2A	4.711385e+03	0.90099	0.0893852	10.0799	3.62714e-06	0.000386436	inhibit cell death and stress response (PMC9963821, PMC10652867)	No	No	No
KREMEN1	1.718768e+03	-0.797072	0.0909421	-8.76461	0.000544227	0.029121	regualte cell death in a Wnt dependent way (PMC6494814)	No	No	No
RPIA	5.550264e+02	-0.86557	0.0985614	-8.78204	0.000104015	0.00729432	inhibit cell death and stress response (PMC9322731)	No	No	No
PTPRZ1	3.048287e+02	1.91217	0.220451	8.67393	7.47666e-11	1.87822e-08	inhibit cell death and oxidative stress response (PMC2111120, PMC6548002)	No	No	Yes
KLHDC10	3.968859e+03	-0.738149	0.0681754	-10.8272	0.000238654	0.0146038	induce cell death and stress response (PMC5025154)	No	No	No
RNF186	1.812548e+02	2.05558	0.255489	8.04568	5.69346e-10	1.24655e-07	induce cell death (PMID: 23896122)	No	No	No
SMIM6	6.163810e+02	1.18501	0.160879	7.36582	1.03178e-05	0.000965626	inhibit cell death (PMC12065929)	No	No	No
PRR7	6.676627e+02	0.87875	0.111485	7.88226	0.000340227	0.0199988	induce cell death (PMC12557758 )	No	No	No
NF2	5.447990e+03	0.876144	0.112955	7.75661	0.000434156	0.0243791	induce cell death (PMC3725758)	No	No	No
HRK	1.380597e+02	-0.992218	0.150257	-6.60349	0.000526729	0.0285043	induce cell death (PMC12396273)	No	No	No
BIRC5	1.789783e+02	-1.78237	0.341253	-5.22302	8.56963e-05	0.00621623	inhibit cell death (PMC6350561)	No	No	No
SELENON	4.273996e+03	-1.20968	0.0858637	-14.0884	6.97056e-17	3.69672e-14	inhibit stress response (PMC6223234)	No	No	No
ELAPOR1	4.487762e+04	-0.921608	0.0966371	-9.5368	6.42038e-06	0.000635778	inhibit cell death (PMC8698547)	No	No	No
GLRX5	1.038911e+03	-1.2521	0.0835159	-14.9923	1.07406e-19	7.53893e-17	inhibit cell death and tress response (PMID: 30660387)	No	No	No
KISS1R	9.470751e+02	1.2165	0.203027	5.99185	0.000208473	0.0131272	induce cell death (PMC5395950)	No	No	No
ZER1	3.137646e+03	-0.813683	0.072354	-11.2458	7.27526e-06	0.000700097	induce cell death and cell stress (PMC7090375)	No	No	No
RET	6.943472e+02	0.871526	0.115771	7.52804	0.000665623	0.0343091	induce cell death (PMC306592)	No	No	No
CACNA1E	1.951424e+01	3.23074	0.561714	5.75157	5.82685e-07	7.47623e-05	induce cell death (PMC11119137)	No	No	No
RELL1	1.881192e+03	0.842744	0.0931778	9.04447	0.000117358	0.00802509	induce cell death (PMC5617334 )	No	No	No
KLF11	1.852655e+03	-0.821771	0.0901641	-9.11417	0.000179363	0.0114452	induce cell death (PMC554843)	No	No	No
TMED4	1.013060e+04	0.956987	0.0693507	13.7992	2.20651e-11	5.85094e-09	inhibit ER stress (PMID: 34058476)	No	No	Yes
CACNA1I	4.116951e+02	0.962345	0.146736	6.55834	0.000813941	0.0406374	induce cell death (PMC11119137)	No	No	No
STK4	2.428385e+03	-0.806269	0.0704281	-11.4481	6.84788e-06	0.000670359	induce cell death (PMC12441119)	No	No	No
RNF157	1.834909e+03	0.822435	0.0886394	9.27844	0.000137593	0.00924254	inhibit cell death (PMC4356340)	No	No	No
HMOX1	5.006385e+03	-1.13208	0.182987	-6.1867	0.000275902	0.0165854	induce cell death ( PMC23533)	No	No	No
KLHL24	3.901498e+03	-1.2161	0.101427	-11.9899	8.30852e-13	2.6795e-10		No	No	Yes
RAB11FIP1	1.267228e+04	-0.84464	0.0544826	-15.5029	1.26051e-10	2.94923e-08		No	No	Yes
ERP44	3.988123e+03	-1.32831	0.167074	-7.95043	3.56592e-07	4.78094e-05		No	No	Yes
ELP6	7.768354e+02	-0.882543	0.0868781	-10.1584	5.33288e-06	0.000543885		No	No	Yes
TMCO6	3.086640e+02	-1.05789	0.139064	-7.60719	3.01374e-05	0.00252361		No	No	Yes
LDLR	1.150919e+04	-0.838805	0.0913579	-9.18153	0.000104226	0.00729432		No	No	Yes
HHATL	5.959095e+02	1.0772	0.156151	6.89848	0.000109319	0.00756201		No	No	Yes
USP2	1.120461e+03	0.888038	0.110853	8.01094	0.000232219	0.0142833		No	No	Yes
PCOLCE2	2.783166e+01	-1.94715	0.44174	-4.40791	0.000526421	0.0285043		No	No	Yes
SLC38A4	1.704103e+04	0.89045	0.12148	7.33004	0.000654231	0.0338682		No	No	Yes
ASIC2	8.410473e+01	1.1277	0.196377	5.74251	0.00069581	0.0354819		No	No	Yes
OLFM4	7.000396e+04	-1.37649	0.258593	-5.32298	0.00035018	0.0203335		No	No	No
USP22	1.263597e+04	-1.15679	0.0458157	-25.2487	6.57433e-47	5.22988e-43		No	No	No
TMED3	7.010641e+03	-1.53624	0.0726442	-21.1474	1.81893e-46	1.08522e-42		No	No	No
CYB5R1	3.777421e+03	-1.56766	0.0769807	-20.3643	4.87056e-44	2.32472e-40		No	No	No
ARL10	2.316933e+03	-1.53574	0.0823421	-18.6507	1.38706e-36	4.72887e-33		No	No	No
LAMP1	2.976864e+04	-2.0922	0.126798	-16.5002	1.82079e-36	5.43165e-33		No	No	No
MARCHF8	5.105735e+03	-0.986309	0.0391894	-25.1678	1.16466e-35	3.0883e-32		No	No	No
NME4	3.511851e+03	-1.29726	0.0647286	-20.0415	3.67084e-35	8.76047e-32		No	No	No
TEX2	4.388363e+03	-1.25479	0.0641476	-19.5609	2.90691e-32	6.30668e-29		No	No	No
WDTC1	4.260120e+03	-1.20311	0.0611821	-19.6644	7.23247e-31	1.43836e-27		No	No	No
DAD1	4.378253e+03	-1.56291	0.0948169	-16.4834	1.81917e-29	3.10103e-26		No	No	No
CANT1	3.898473e+03	-1.27757	0.0706704	-18.0778	1.85358e-28	2.76474e-25		No	No	No
NIPAL3	2.840790e+03	-1.47683	0.0889377	-16.6052	2.29936e-28	3.2279e-25		No	No	No
DCTD	2.762588e+03	-1.10396	0.057083	-19.3396	1.83676e-26	2.43524e-23		No	No	No
ASPDH	4.504854e+02	2.03108	0.147367	13.7825	1.38263e-25	1.73665e-22		No	No	No
ATP6V0B	9.877646e+03	-1.43187	0.0904286	-15.8342	3.34473e-25	3.9911e-22		No	No	No
NAPB	1.970911e+03	1.13874	0.0639538	17.8056	8.6439e-24	9.82318e-21		No	No	No
PAPSS2	2.910498e+04	-1.40883	0.0913253	-15.4265	1.24075e-23	1.34593e-20		No	No	No
PIANP	5.237214e+02	-1.66768	0.118026	-14.1298	2.22344e-23	2.30706e-20		No	No	No
C1orf115	9.189691e+02	-1.33515	0.0878985	-15.1897	1.03585e-21	1.03003e-18		No	No	No
STMN4	2.695015e+02	3.4276	0.310928	11.0238	2.34953e-21	2.07672e-18		No	No	No
MAPK13	6.573517e+03	-1.18194	0.0734205	-16.0982	7.84936e-21	6.69017e-18		No	No	No
SDHD	1.620386e+03	-1.44097	0.101897	-14.1413	1.29815e-20	1.06829e-17		No	No	No
GSTK1	2.569678e+03	-1.10337	0.0658692	-16.751	2.59123e-20	2.06133e-17		No	No	No
PEX11B	8.100257e+02	-1.22311	0.0796662	-15.353	5.59085e-20	4.30405e-17		No	No	No
SDCBP	6.439083e+03	-1.41272	0.100627	-14.0391	5.93456e-20	4.42589e-17		No	No	No
SYPL1	3.021612e+03	-1.82323	0.146398	-12.454	7.93186e-20	5.73618e-17		No	No	No
GTF2IP4	1.539619e+03	-1.05459	0.0628294	-16.7849	5.38253e-19	3.67011e-16		No	No	No
CNRIP1	1.268386e+03	0.960025	0.052157	18.4064	5.72347e-19	3.79418e-16		No	No	No
UHRF1BP1	2.166691e+03	-1.15281	0.0743195	-15.5115	7.8998e-19	4.96128e-16		No	No	No
SCAMP2	3.919689e+03	-1.10384	0.0687274	-16.0611	7.75015e-19	4.96128e-16		No	No	No
LARGE2	2.755654e+03	1.29284	0.0910088	14.2056	1.49754e-18	9.16381e-16		No	No	No
TPP1	1.497934e+04	-1.42872	0.109032	-13.1037	8.1274e-18	4.84901e-15		No	No	No
EVI5L	1.566429e+03	1.25597	0.0888012	14.1436	8.46734e-18	4.92861e-15		No	No	No
CCNG1	2.611967e+03	-1.26318	0.0899475	-14.0436	1.08079e-17	6.14123e-15		No	No	No
PAFAH1B2	7.966349e+03	-1.08896	0.069461	-15.6773	1.13596e-17	6.30456e-15		No	No	No
SMCO4	1.021844e+03	-1.49158	0.118897	-12.5452	3.71986e-17	2.0176e-14		No	No	No
CDK4	3.495042e+03	-1.06577	0.0691669	-15.4087	1.42166e-16	7.37565e-14		No	No	No
MOV10	1.970035e+03	-1.20307	0.0862524	-13.9483	1.80002e-16	8.94946e-14		No	No	No
TTPAL	1.884636e+03	-1.33433	0.102353	-13.0365	1.7974e-16	8.94946e-14		No	No	No
PON2	2.456073e+03	-1.48994	0.121764	-12.2364	2.14566e-16	1.04503e-13		No	No	No
SLC17A1	1.842455e+02	2.76223	0.278696	9.91127	2.38521e-16	1.13846e-13		No	No	No
SPRYD4	8.269553e+02	-1.11752	0.0766254	-14.5842	3.84748e-16	1.80039e-13		No	No	No
TTC39C	3.336384e+03	1.49029	0.123252	12.0914	4.69202e-16	2.11274e-13		No	No	No
RSAD1	1.063131e+03	-1.15767	0.0819853	-14.1204	5.21055e-16	2.30278e-13		No	No	No
BSDC1	4.236451e+03	-1.0609	0.0702343	-15.1051	6.96334e-16	3.02146e-13		No	No	No
SLC4A3	1.017826e+03	-1.54094	0.131329	-11.7335	1.12956e-15	4.81373e-13		No	No	No
RIMKLA	1.510471e+03	1.0822	0.0735112	14.7216	1.18876e-15	4.96247e-13		No	No	No
PLPPR4	1.432392e+03	1.70805	0.152569	11.1953	1.20605e-15	4.96247e-13		No	No	No
CMTM6	4.151397e+03	-1.50686	0.130754	-11.5244	6.78049e-15	2.74265e-12		No	No	No
SERINC5	2.609862e+03	-1.58728	0.142382	-11.148	1.11728e-14	4.44398e-12		No	No	No
SERPINA6	7.282634e+02	-1.67668	0.154394	-10.8598	1.25561e-14	4.9123e-12		No	No	No
FTL	1.034109e+05	-1.42288	0.123839	-11.4897	4.58872e-14	1.76629e-11		No	No	No
TOR1B	2.162068e+03	-1.16161	0.0889107	-13.0649	4.98446e-14	1.88816e-11		No	No	No
UHMK1	7.694312e+03	-1.46051	0.129141	-11.3094	5.12284e-14	1.91026e-11		No	No	No
C1orf198	1.470319e+03	-1.2514	0.101145	-12.3724	5.47286e-14	2.00938e-11		No	No	No
SFT2D2	7.293388e+03	-1.15815	0.0887039	-13.0564	5.87047e-14	2.12271e-11		No	No	No
TGM2	1.042322e+05	-1.7122	0.163909	-10.446	7.04212e-14	2.50836e-11		No	No	No
GEMIN5	1.485895e+03	-1.02289	0.0721828	-14.1708	2.17907e-13	7.53673e-11		No	No	No
PRSS3	8.839798e+02	1.32719	0.115804	11.4606	4.56587e-13	1.55664e-10		No	No	No
ZDHHC8	1.762810e+03	-1.02256	0.0732765	-13.9548	4.97007e-13	1.67057e-10		No	No	No
MAL2	5.529917e+03	-1.10282	0.084905	-12.9889	6.23895e-13	2.06795e-10		No	No	No
FAM20B	4.672500e+03	-1.08064	0.0820798	-13.1658	7.51857e-13	2.45795e-10		No	No	No
RPAIN	9.404392e+02	-0.967355	0.0662714	-14.5969	8.80939e-13	2.80315e-10		No	No	No
SSH3	1.035358e+03	-1.21021	0.100845	-12.0007	9.43538e-13	2.96283e-10		No	No	No
SFXN1	2.885766e+03	-0.91071	0.0588552	-15.4738	1.4936e-12	4.62919e-10		No	No	No
IL17RB	2.306217e+03	-1.22272	0.104037	-11.7528	1.86883e-12	5.71789e-10		No	No	No
REXO1	2.010393e+03	1.02454	0.0759428	13.491	2.47363e-12	7.47257e-10		No	No	No
RNF144A	8.821719e+02	-1.2198	0.104962	-11.6213	3.49876e-12	1.03084e-09		No	No	No
GALNT10	5.103269e+03	-1.26161	0.111055	-11.3602	3.49295e-12	1.03084e-09		No	No	No
ATP6V0E1	1.011945e+04	-1.26063	0.111039	-11.353	3.69041e-12	1.07404e-09		No	No	No
NPNT	6.055780e+03	-1.11237	0.0899981	-12.3599	5.07915e-12	1.46041e-09		No	No	No
JPT2	5.498534e+03	-0.958582	0.0675918	-14.1819	5.82111e-12	1.65382e-09		No	No	No
ZDHHC20	3.876554e+03	-1.32179	0.121368	-10.8907	6.39326e-12	1.795e-09		No	No	No
KLHL15	1.271566e+03	-0.962833	0.0689342	-13.9674	9.45953e-12	2.62502e-09		No	No	No
RPS27L	4.234797e+03	-1.50279	0.14947	-10.0542	9.7984e-12	2.6878e-09		No	No	No
ACTG1	1.317414e+05	-1.04809	0.0818014	-12.8126	1.04048e-11	2.82172e-09		No	No	No
IGF2R	2.440705e+04	-1.14371	0.0972981	-11.7547	1.84711e-11	4.95296e-09		No	No	No
RETREG2	7.664270e+03	-0.98265	0.0741751	-13.2477	3.83602e-11	9.95072e-09		No	No	No
PACSIN1	7.502914e+02	1.28384	0.121741	10.5457	6.02776e-11	1.54613e-08		No	No	No
ATP8A2	6.829356e+02	-1.11127	0.0949602	-11.7024	6.08994e-11	1.54613e-08		No	No	No
RABL3	1.317747e+03	-1.19921	0.10943	-10.9586	8.32111e-11	2.06858e-08		No	No	No
SOWAHA	2.031407e+03	-1.15785	0.102997	-11.2416	8.45193e-11	2.07943e-08		No	No	No
MIF4GD	4.863493e+02	-1.19307	0.108952	-10.9504	1.00053e-10	2.4365e-08		No	No	No
JMJD8	2.866641e+03	-1.05082	0.0866504	-12.1272	1.02969e-10	2.48218e-08		No	No	No
SNCB	8.915551e+02	1.48125	0.154794	9.56915	1.15597e-10	2.7314e-08		No	No	No
NECAB2	4.096598e+02	1.4831	0.155989	9.50773	1.46567e-10	3.39593e-08		No	No	No
MGAT4A	8.232342e+03	-0.929224	0.068202	-13.6246	1.55268e-10	3.56296e-08		No	No	No
GREM2	6.000562e+02	1.76278	0.201058	8.76751	1.68568e-10	3.83131e-08		No	No	No
TAF13	1.298868e+03	-1.14725	0.105747	-10.849	4.65822e-10	1.03896e-07		No	No	No
PREPL	1.116555e+04	-0.994765	0.0812096	-12.2494	5.55963e-10	1.22852e-07		No	No	No
ANGPTL2	2.221886e+03	1.14761	0.106644	10.7611	6.29306e-10	1.36531e-07		No	No	No
F11R	4.836744e+03	-1.23934	0.121916	-10.1655	6.62603e-10	1.42359e-07		No	No	No
CASKIN1	6.386099e+02	1.47339	0.160546	9.17736	6.68102e-10	1.42359e-07		No	No	No
LINC02717	1.873295e+02	1.89637	0.231077	8.20668	7.5688e-10	1.59849e-07		No	No	No
HMGN4	1.644050e+03	-1.00747	0.0842058	-11.9644	8.37291e-10	1.7528e-07		No	No	No
PART1	2.654583e+02	1.80707	0.219711	8.22476	1.34859e-09	2.79862e-07		No	No	No
MTMR6	2.150475e+03	-1.12954	0.107749	-10.4831	2.56856e-09	5.15115e-07		No	No	No
TUBB1	2.215136e+02	1.51644	0.174451	8.69262	2.83017e-09	5.6285e-07		No	No	No
FAM110B	1.188361e+03	1.16752	0.115437	10.1139	3.679e-09	7.25615e-07		No	No	No
GHR	2.042689e+02	-1.72485	0.212266	-8.1259	3.95513e-09	7.67392e-07		No	No	No
JAM3	2.969774e+03	-0.902429	0.0697263	-12.9424	3.92724e-09	7.67392e-07		No	No	No
CD164	1.614055e+04	-0.940924	0.076753	-12.2591	4.6038e-09	8.86046e-07		No	No	No
ZDHHC9	6.547878e+03	0.993905	0.0863254	11.5135	5.2815e-09	1.00834e-06		No	No	No
PARP12	1.403562e+03	-1.00684	0.0895934	-11.2379	7.69633e-09	1.45772e-06		No	No	No
EOLA1	1.506225e+03	1.11675	0.109113	10.2349	7.90886e-09	1.48618e-06		No	No	No
RXRA	7.240714e+03	-0.907126	0.0723347	-12.5407	9.09652e-09	1.696e-06		No	No	No
MR1	2.254877e+03	-1.06503	0.100516	-10.5957	9.47489e-09	1.74868e-06		No	No	No
GLUD1	7.306737e+03	-0.954413	0.0808505	-11.8047	9.52559e-09	1.74868e-06		No	No	No
PGAP3	1.385334e+03	-1.14003	0.114026	-9.99793	9.94356e-09	1.81148e-06		No	No	No
UGT8	1.747835e+03	-1.05034	0.0981865	-10.6974	1.04091e-08	1.88192e-06		No	No	No
LHX4	4.975081e+01	2.56356	0.369048	6.94641	1.12509e-08	2.01882e-06		No	No	No
GPX2	2.170918e+03	-1.47069	0.174941	-8.40678	1.43925e-08	2.56326e-06		No	No	No
NECTIN1	9.347813e+03	1.13415	0.114712	9.88699	1.61741e-08	2.85923e-06		No	No	No
CTDSP2	8.861337e+03	-0.932429	0.0785999	-11.863	1.88132e-08	3.27721e-06		No	No	No
PPM1K	4.938929e+03	1.1574	0.119756	9.66461	2.01586e-08	3.46104e-06		No	No	No
KIAA1191	5.692398e+03	-1.102	0.109644	-10.0507	2.00402e-08	3.46104e-06		No	No	No
CD99L2	3.300469e+04	0.896297	0.0724474	12.3717	2.2485e-08	3.8329e-06		No	No	No
ENSG00000250820	1.387811e+02	1.84412	0.24607	7.4943	2.34922e-08	3.97559e-06		No	No	No
APOL4	1.528935e+03	1.2901	0.144678	8.91709	2.36553e-08	3.97559e-06		No	No	No
CD276	5.741571e+03	-0.978541	0.087725	-11.1546	2.44843e-08	4.02978e-06		No	No	No
GGA2	4.876854e+03	-0.835891	0.0615659	-13.5772	2.43762e-08	4.02978e-06		No	No	No
IGFBPL1	1.455309e+03	1.15427	0.120335	9.59211	2.70848e-08	4.42726e-06		No	No	No
CACNG4	1.020303e+03	1.2354	0.135785	9.09816	3.0493e-08	4.95044e-06		No	No	No
PLOD3	1.148328e+04	-0.838035	0.0624408	-13.4213	3.08701e-08	4.9778e-06		No	No	No
SUCLG2	2.285146e+03	-1.24425	0.137843	-9.02657	3.34583e-08	5.35894e-06		No	No	No
CANX	5.127628e+04	-0.883952	0.0715236	-12.3589	3.97667e-08	6.32688e-06		No	No	No
TMCO1	4.320701e+03	-1.00273	0.0937821	-10.6922	4.14618e-08	6.55289e-06		No	No	No
ANAPC13	2.146253e+03	-1.0415	0.101258	-10.2856	4.45302e-08	6.99154e-06		No	No	No
MUL1	2.539392e+03	-0.773622	0.0513297	-15.0716	4.89254e-08	7.6314e-06		No	No	No
COL9A2	7.279182e+02	-1.13253	0.119397	-9.48539	5.86377e-08	9.08694e-06		No	No	No
ATP2B2	5.243521e+02	1.46971	0.183166	8.02392	5.97815e-08	9.20442e-06		No	No	No
PLPPR2	5.674210e+03	1.13811	0.12058	9.43869	6.04771e-08	9.25184e-06		No	No	No
ENSG00000236064	1.309879e+02	1.92387	0.270282	7.11802	6.89233e-08	1.04768e-05		No	No	No
ZNF204P	7.590884e+02	-1.31774	0.156653	-8.41184	8.94286e-08	1.35077e-05		No	No	No
OTUD4	4.443786e+03	-0.859041	0.068837	-12.4793	9.15066e-08	1.37346e-05		No	No	No
CKB	1.040619e+04	1.07935	0.11202	9.63526	1.15933e-07	1.71847e-05		No	No	No
AGPAT3	8.259090e+03	0.907799	0.0792481	11.4552	1.33148e-07	1.96147e-05		No	No	No
ITGB1	4.622242e+04	-1.38998	0.173148	-8.02771	1.37364e-07	2.01116e-05		No	No	No
PPP2R5B	4.169136e+03	0.911148	0.0802962	11.3473	1.52454e-07	2.21848e-05		No	No	No
TMEM254	9.938747e+02	1.1388	0.125549	9.07055	1.80898e-07	2.61645e-05		No	No	No
CXXC4	1.901725e+03	-1.07635	0.114148	-9.42948	2.21846e-07	3.18937e-05		No	No	No
PCTP	9.338548e+02	-0.935439	0.086709	-10.7882	2.55897e-07	3.6136e-05		No	No	No
SPRN	2.659871e+02	1.48695	0.196838	7.55419	2.66502e-07	3.74122e-05		No	No	No
USP38	3.227514e+03	-0.812942	0.0625206	-13.0028	2.7869e-07	3.86682e-05		No	No	No
ENSG00000280068	1.963191e+02	1.65853	0.231404	7.16726	2.77093e-07	3.86682e-05		No	No	No
GRIN2A	5.896287e+02	1.36717	0.173481	7.88078	2.88704e-07	3.98261e-05		No	No	No
FAM83H	3.915465e+03	-0.999858	0.10007	-9.99156	2.94075e-07	4.0334e-05		No	No	No
EIF3B	6.822363e+03	-0.97452	0.0951809	-10.2386	3.09088e-07	4.21507e-05		No	No	No
ENPP2	2.643602e+04	-1.18969	0.138498	-8.58993	3.18285e-07	4.31584e-05		No	No	No
FAM135B	1.630512e+03	0.914877	0.0834596	10.9619	3.33045e-07	4.49046e-05		No	No	No
PLPP1	7.416863e+02	-1.20347	0.142004	-8.47489	3.63787e-07	4.85016e-05		No	No	No
WASF2	1.009803e+04	-0.874247	0.0756522	-11.5561	3.76939e-07	4.99759e-05		No	No	No
ANKRD34A	2.623413e+02	1.04985	0.111503	9.4154	4.08597e-07	5.35779e-05		No	No	No
CERS2	1.766329e+04	-0.95701	0.0928659	-10.3053	4.30105e-07	5.609e-05		No	No	No
GSN	1.569398e+04	-0.98207	0.0987336	-9.94667	5.2365e-07	6.7918e-05		No	No	No
TMEM121B	5.820718e+02	0.974879	0.0975751	9.99106	5.67094e-07	7.31552e-05		No	No	No
RPS6KA6	1.502024e+03	-0.951206	0.092962	-10.2322	6.05999e-07	7.69264e-05		No	No	No
RIN2	9.196886e+03	-0.966075	0.0960047	-10.0628	6.02815e-07	7.69264e-05		No	No	No
NTNG2	2.294103e+03	1.05432	0.114752	9.18782	6.80566e-07	8.5935e-05		No	No	No
CD109	2.177796e+03	1.33942	0.174506	7.67551	7.53594e-07	9.41598e-05		No	No	No
CDK2	8.348389e+02	-1.02073	0.108554	-9.40299	8.05337e-07	0.000100101		No	No	No
STYX	1.223341e+03	0.807703	0.0641912	12.5828	8.19335e-07	0.000101313		No	No	No
R3HCC1	1.110043e+03	-0.82835	0.0686131	-12.0728	8.52694e-07	0.000104894		No	No	No
CDV3	8.374975e+03	-0.864792	0.0762554	-11.3407	8.5997e-07	0.000105247		No	No	No
LRP2	5.484862e+01	2.43268	0.404992	6.00674	9.11344e-07	0.000110965		No	No	No
FBXL2	5.364984e+02	-0.968464	0.0991568	-9.76699	1.15356e-06	0.000139744		No	No	No
CHRNB2	4.197160e+03	0.912795	0.0873962	10.4443	1.16046e-06	0.000139871		No	No	No
LASP1	1.252805e+04	-0.806554	0.0652783	-12.3556	1.32582e-06	0.000158998		No	No	No
LRRC42	3.762225e+03	-0.900753	0.0855463	-10.5294	1.40231e-06	0.00016733		No	No	No
CDC42SE2	3.537367e+03	-0.953625	0.0969734	-9.83388	1.44966e-06	0.00017212		No	No	No
GRAMD1B	2.037813e+03	1.00898	0.108876	9.26726	1.47054e-06	0.000173735		No	No	No
FAM177B	3.787006e+02	1.46764	0.20715	7.08491	1.49719e-06	0.000174294		No	No	No
RRAS2	1.164238e+03	-1.41873	0.196655	-7.21433	1.49282e-06	0.000174294		No	No	No
SCUBE1	9.837504e+01	2.30619	0.386614	5.96509	1.49276e-06	0.000174294		No	No	No
ADAM9	1.098281e+04	-0.891533	0.0839469	-10.6202	1.55017e-06	0.000179586		No	No	No
CLDN3	2.637310e+03	-1.04919	0.117819	-8.90509	1.57123e-06	0.000181147		No	No	No
SHC2	4.322247e+03	-0.943209	0.0951883	-9.90887	1.61108e-06	0.000184848		No	No	No
ATP6V1B2	1.129237e+04	-0.845878	0.0744879	-11.3559	1.71354e-06	0.000195663		No	No	No
EPHA4	3.954880e+02	1.52187	0.220233	6.91028	1.74243e-06	0.000198015		No	No	No
DESI1	2.737705e+03	0.895678	0.0854354	10.4837	1.81675e-06	0.000205482		No	No	No
ENSG00000287633	1.795330e+01	4.0985	0.778207	5.26659	1.88297e-06	0.000211968		No	No	No
HAL	5.528035e+02	-1.32969	0.180444	-7.369	2.13218e-06	0.000238895		No	No	No
LSM2	8.269744e+02	-0.898454	0.0869673	-10.3309	2.30655e-06	0.000257224		No	No	No
KCNAB1	7.292002e+02	1.35492	0.186715	7.25659	2.33914e-06	0.000259645		No	No	No
CHODL	1.520164e+02	1.906	0.308804	6.1722	2.64374e-06	0.000292096		No	No	No
TNR	2.868982e+03	-1.12322	0.137417	-8.17383	2.87647e-06	0.000314894		No	No	No
ATG4D	1.328596e+03	0.896576	0.0875703	10.2384	2.9679e-06	0.00032342		No	No	No
ACSL4	6.129073e+03	-1.08282	0.128911	-8.39977	3.07561e-06	0.000333634	secretion (PMC3724621)	No	No	No
SRPX	2.358912e+03	-1.34171	0.186314	-7.20135	3.12559e-06	0.000337521		No	No	No
FEM1A	2.894515e+03	-0.759777	0.0575728	-13.1968	3.20883e-06	0.000344949		No	No	No
KIAA1671	5.285013e+03	-0.749772	0.055378	-13.5392	3.23655e-06	0.000346369		No	No	No
NDN	3.406311e+03	0.954206	0.101321	9.41762	3.68306e-06	0.000388921		No	No	No
UNC13A	8.718880e+03	-1.03688	0.119763	-8.65779	3.68209e-06	0.000388921		No	No	No
VLDLR	1.290410e+04	0.90084	0.089631	10.0505	3.87249e-06	0.000407123		No	No	No
ST8SIA1	3.332105e+02	1.2598	0.170152	7.40397	3.9957e-06	0.000418234		No	No	No
SLC18A2	2.584799e+03	-0.896273	0.088807	-10.0924	4.05638e-06	0.000422732		No	No	No
GNA13	4.376690e+03	-0.878157	0.0847905	-10.3568	4.09992e-06	0.000425411		No	No	No
SLC26A2	1.432949e+03	-1.01682	0.115949	-8.76955	4.14962e-06	0.000428704	secretion (PMC3281620)	No	No	No
RAB3A	1.023528e+03	1.23508	0.165528	7.46148	4.48041e-06	0.000460883		No	No	No
ENHO	2.431476e+01	-2.52356	0.457371	-5.51753	4.83712e-06	0.000495441		No	No	No
ENSG00000274002	1.336605e+02	1.49059	0.225257	6.61729	5.47261e-06	0.000555761		No	No	No
PGAM2	1.428451e+02	1.45443	0.217936	6.67368	5.94975e-06	0.000601656		No	No	No
DZIP1	2.076008e+03	0.751529	0.057449	13.0817	5.98052e-06	0.000602216		No	No	No
LINC00294	6.275285e+02	-0.955925	0.104166	-9.17696	6.01844e-06	0.000603488		No	No	No
RTL1	8.885903e+01	2.53098	0.464212	5.45221	6.06843e-06	0.000605954		No	No	No
MTSS2	1.095357e+04	0.99659	0.11353	8.77818	6.09741e-06	0.000606311		No	No	No
BLOC1S1	5.644000e+02	-0.95055	0.103414	-9.19165	6.60067e-06	0.00065093		No	No	No
TRNP1	5.437910e+03	-1.00983	0.117243	-8.61314	6.85387e-06	0.000670359		No	No	No
LINC02348	2.628962e+01	3.0529	0.587402	5.19728	6.93043e-06	0.000672336		No	No	No
VWA5A	1.101305e+04	-0.895637	0.0911195	-9.82925	7.06103e-06	0.000682233		No	No	No
ARHGAP1	7.323400e+03	-0.799641	0.069271	-11.5437	7.60461e-06	0.000728851		No	No	No
FGF18	1.926699e+02	1.48842	0.229837	6.47597	8.52002e-06	0.000813321		No	No	No
KIF20A	1.185526e+02	-2.03177	0.35668	-5.69635	8.75309e-06	0.000830222		No	No	No
LINC00881	7.424846e+01	1.82931	0.31056	5.89035	9.32982e-06	0.000876599		No	No	No
TBC1D24	1.167568e+03	-0.917416	0.0982575	-9.33685	1.07756e-05	0.00100453		No	No	No
EDEM3	6.861537e+03	-0.885174	0.0909651	-9.73092	1.14628e-05	0.00106443		No	No	No
ACTC1	1.965819e+02	1.5944	0.25943	6.1458	1.2297e-05	0.00113747		No	No	No
VAC14-AS1	2.357092e+01	2.59737	0.498056	5.21502	1.2706e-05	0.00116627		No	No	No
LINGO3	1.069209e+01	3.14552	0.628647	5.00364	1.28693e-05	0.00117223		No	No	No
ELAVL3	8.642367e+02	1.12843	0.149324	7.55694	1.28527e-05	0.00117223		No	No	No
DUSP3	8.999110e+03	-0.722878	0.0530907	-13.6159	1.34608e-05	0.00122145		No	No	No
CLN5	1.892270e+03	-0.833052	0.0794879	-10.4802	1.39492e-05	0.00126097		No	No	No
EPB41	3.827960e+03	-0.806056	0.0731432	-11.0202	1.43004e-05	0.001283		No	No	No
DUSP8	3.806719e+03	1.14098	0.153251	7.44519	1.44121e-05	0.00128819		No	No	No
ISL1-DT	1.110462e+03	-0.935423	0.104445	-8.95613	1.53021e-05	0.00136263		No	No	No
HTR5A-AS1	5.799281e+00	4.2946	0.910876	4.7148	1.55782e-05	0.00138206		No	No	No
MPZL1	5.511396e+03	-1.01926	0.125291	-8.13511	1.70351e-05	0.00150572		No	No	No
PRKAG2	1.606811e+03	-0.858035	0.0864334	-9.92712	1.71906e-05	0.00151385		No	No	No
HYOU1	2.577386e+04	-0.849287	0.0844805	-10.0531	1.77839e-05	0.00155462		No	No	No
GNG12	8.545694e+03	-0.892331	0.095308	-9.3626	1.92377e-05	0.00167557		No	No	No
ENSG00000254510	1.082985e+02	1.95545	0.353668	5.52906	1.9333e-05	0.00167775		No	No	No
LEPROT	3.142472e+03	-1.17506	0.164296	-7.1521	1.98851e-05	0.00171942		No	No	No
SIGMAR1	2.040175e+03	-0.812367	0.0760904	-10.6763	2.01975e-05	0.00174012		No	No	No
MRM1	5.428928e+02	1.06214	0.137353	7.73295	2.13196e-05	0.00183019		No	No	No
C9orf72	7.966939e+02	-1.0428	0.132694	-7.85867	2.15136e-05	0.00184023		No	No	No
ENSG00000286339	1.122041e+01	3.55723	0.748637	4.75162	2.21886e-05	0.00189119		No	No	No
OSBPL8	5.421012e+03	-0.860677	0.0886933	-9.70398	2.38549e-05	0.00202597		No	No	No
ADCY2	8.093864e+02	1.13859	0.157113	7.24699	2.40616e-05	0.00203628		No	No	No
PPT1	1.037324e+04	-0.917299	0.10369	-8.84654	2.85506e-05	0.00240046		No	No	No
SMPD4	2.172448e+03	-0.752303	0.062694	-11.9996	2.85661e-05	0.00240046		No	No	No
OLFM1	2.029127e+03	1.04275	0.135653	7.68692	3.15326e-05	0.00262439		No	No	No
PCP4	1.667784e+03	1.15587	0.163934	7.05083	3.15608e-05	0.00262439		No	No	No
NOS3	3.475922e+02	1.21226	0.178212	6.80235	3.2116e-05	0.00266128		No	No	No
FAM91A1	4.028522e+03	-0.817685	0.0796252	-10.2692	3.30715e-05	0.00273097		No	No	No
CDS2	7.356561e+03	-0.744492	0.0613335	-12.1384	3.35592e-05	0.00276169		No	No	No
CHD5	1.758100e+03	0.918592	0.10554	8.70377	3.65128e-05	0.00298417		No	No	No
MS4A10	2.354680e+01	3.36818	0.723091	4.65803	3.6503e-05	0.00298417		No	No	No
PAPPA2	4.598212e+04	0.991615	0.124407	7.97074	3.88044e-05	0.00316064		No	No	No
EFHD1	1.688983e+02	-1.25551	0.191587	-6.55321	4.01626e-05	0.00326014		No	No	No
ARHGEF26	5.588288e+02	-0.911603	0.104438	-8.72867	4.05491e-05	0.00328035		No	No	No
FTLP3	3.742583e+01	-1.57826	0.274579	-5.74792	4.30148e-05	0.00346807		No	No	No
LINC01679	2.462305e+02	1.26681	0.195479	6.48052	4.37811e-05	0.00351797		No	No	No
C11orf54	8.864624e+02	-0.819812	0.0819411	-10.0049	4.75124e-05	0.00380497		No	No	No
NEK2	3.900770e+01	-1.91233	0.362322	-5.278	4.84936e-05	0.00385766		No	No	No
KDM1B	1.950703e+03	-0.771142	0.0696417	-11.073	4.94261e-05	0.00391879		No	No	No
PXDN	5.296354e+03	-1.1378	0.16403	-6.93655	5.04685e-05	0.00398818		No	No	No
LINC01886	1.179525e+02	1.23826	0.190018	6.51656	5.11156e-05	0.00402598		No	No	No
MPZL3	9.822708e+02	-0.965528	0.119975	-8.04776	5.21817e-05	0.004083		No	No	No
LUM	7.875234e+03	-1.22112	0.185843	-6.57074	5.21655e-05	0.004083		No	No	No
TXLNA	8.206836e+03	-0.701979	0.0521847	-13.4518	5.43122e-05	0.00420831		No	No	No
XKR4	2.512302e+02	1.08347	0.150742	7.18759	5.42684e-05	0.00420831		No	No	No
DGKK	2.438090e+02	2.25624	0.454971	4.95908	5.66676e-05	0.00437661		No	No	No
LAT2	1.223824e+03	0.895227	0.102891	8.70077	6.1208e-05	0.00470788		No	No	No
FOXM1	1.450550e+02	-1.58724	0.283087	-5.60691	6.13514e-05	0.00470788		No	No	No
HP	1.060452e+02	-2.19844	0.442334	-4.97009	6.15882e-05	0.00471091		No	No	No
PNMA3	2.591071e+02	1.04204	0.141957	7.34057	6.71667e-05	0.00512119		No	No	No
ZNF876P	1.225862e+02	-1.1834	0.179638	-6.58769	7.10981e-05	0.00540368		No	No	No
ARFIP1	1.906861e+03	-0.760787	0.0685647	-11.0959	7.13269e-05	0.00540386		No	No	No
FKBP1B	5.533077e+02	-1.07569	0.151778	-7.08726	7.44251e-05	0.00562075		No	No	No
MPP7	9.900120e+02	-0.839957	0.0897036	-9.36369	7.53908e-05	0.00567571		No	No	No
TBRG1	1.819020e+03	-0.714953	0.0567484	-12.5986	7.59875e-05	0.00570265		No	No	No
MGAM2	6.674829e+02	-0.979927	0.126794	-7.72851	7.6824e-05	0.00574735		No	No	No
CEND1	8.375089e+01	1.79918	0.343586	5.23649	7.80229e-05	0.0058188		No	No	No
GAL3ST1	8.835342e+02	1.05708	0.147371	7.17289	7.83813e-05	0.00582732		No	No	No
ABCA3	9.587101e+03	0.863149	0.0962284	8.9698	8.03821e-05	0.00593907		No	No	No
SHCBP1	1.217154e+02	-1.77168	0.336919	-5.25847	8.01865e-05	0.00593907		No	No	No
TPPP3	2.107491e+03	0.977658	0.126704	7.71609	8.1663e-05	0.00601509		No	No	No
SLC17A9	3.732035e+02	-1.29163	0.210342	-6.14062	8.37593e-05	0.00611289		No	No	No
FKBP1A	6.995093e+03	-0.913975	0.110054	-8.30482	8.44211e-05	0.00614241		No	No	No
EZH2	1.600623e+02	-1.34351	0.224915	-5.97342	8.82899e-05	0.00638497		No	No	No
CAB39L	1.182709e+03	-0.875284	0.100088	-8.74518	8.8575e-05	0.00638623		No	No	No
NCBP2L	2.393477e+01	2.03461	0.409417	4.96954	8.90239e-05	0.00639926		No	No	No
KIAA1522	6.526805e+03	-0.960571	0.123134	-7.80101	9.18645e-05	0.00656391		No	No	No
SCIRT	1.532615e+02	1.41723	0.245385	5.77553	9.27761e-05	0.00660926		No	No	No
ZDHHC23	8.005536e+02	-0.870462	0.0991898	-8.77571	9.39043e-05	0.00664993		No	No	No
ENSG00000273272	1.139692e+01	3.14591	0.7095	4.43399	9.61573e-05	0.00678933		No	No	No
TRPM8	4.786518e+01	1.51729	0.273489	5.54791	9.97391e-05	0.00702146		No	No	No
PAK6	1.419409e+03	1.01033	0.137704	7.33698	0.000105278	0.00734639		No	No	No
ZP2	5.514823e+00	4.50497	1.08139	4.1659	0.000108153	0.007525		No	No	No
C11orf53	1.196871e+02	1.25817	0.205061	6.13556	0.000108966	0.00755955		No	No	No
PRKAR2A-AS1	1.478378e+02	1.0251	0.142122	7.2128	0.000110077	0.00759243		No	No	No
ZNF844	2.782641e+02	-1.11322	0.166232	-6.69678	0.000112596	0.00774382		No	No	No
WDFY1	1.675356e+03	-0.80835	0.0836736	-9.66076	0.00011428	0.00783704		No	No	No
AJAP1	3.206833e+02	1.50832	0.274575	5.49331	0.000120183	0.00819476		No	No	No
CDCA5	1.937676e+02	-1.38962	0.242868	-5.72172	0.000124648	0.00847501		No	No	No
AATK	3.384972e+03	0.951644	0.123387	7.71268	0.000125919	0.00853707		No	No	No
SLC17A2	6.335139e+01	2.01179	0.414341	4.85539	0.000131807	0.00888581		No	No	No
IL1R1	8.752447e+03	-0.979446	0.132307	-7.40283	0.000145186	0.00965141		No	No	No
CRYBG1	1.042757e+03	-1.05985	0.154775	-6.84764	0.000148929	0.00986348		No	No	No
PRMT8	1.709543e+01	3.01605	0.695606	4.33585	0.000149203	0.00986348		No	No	No
NDUFA4	2.523275e+03	1.00215	0.139032	7.20806	0.000152051	0.010024		No	No	No
CTXND1	3.718384e+02	1.15154	0.180914	6.36511	0.000158275	0.0104056		No	No	No
HAS1	1.128312e+03	-1.32268	0.228795	-5.78104	0.00016177	0.0106062		No	No	No
PIGH	1.025024e+03	0.904648	0.112704	8.02679	0.000165102	0.0107949		No	No	No
PIPOX	4.646894e+02	1.21727	0.199831	6.0915	0.000165728	0.0108063		No	No	No
LINC00598	2.827899e+02	1.2274	0.202719	6.05468	0.000166478	0.0108256		No	No	No
LDB2	5.309946e+02	1.12859	0.175354	6.43605	0.000168751	0.0109436		No	No	No
MCHR1	3.069556e+02	1.27585	0.216549	5.89172	0.000169983	0.0109936		No	No	No
KIF4A	9.064122e+01	-1.63657	0.317383	-5.15644	0.000171103	0.0110361		No	No	No
LMAN2L	2.063434e+03	-0.736475	0.0660869	-11.144	0.000172952	0.0111253		No	No	No
ICAM1	3.813640e+03	-0.949874	0.125792	-7.55117	0.000174216	0.0111765		No	No	No
ANLN	2.376116e+02	-1.34224	0.23564	-5.69615	0.000175602	0.0112353		No	No	No
OIP5	1.168602e+01	-2.83624	0.658319	-4.30831	0.000193698	0.0123269		No	No	No
ENSG00000257989	6.673152e+01	1.96592	0.413371	4.75582	0.000195374	0.0124005		No	No	No
ENSG00000251185	2.544140e+01	2.1912	0.478114	4.58301	0.00020218	0.0127985		No	No	No
C11orf58	4.870211e+03	-0.731651	0.0655863	-11.1555	0.000206211	0.0130191		No	No	No
HCRTR1	3.081360e+01	2.11864	0.459117	4.6146	0.00021131	0.0132708		No	No	No
DYNLRB1	1.059470e+03	0.894447	0.111985	7.98718	0.000213904	0.0133984		No	No	No
TOP2A	3.391483e+02	-1.40804	0.257979	-5.45798	0.000215904	0.0134883		No	No	No
HMMR	4.972202e+01	-1.89458	0.397443	-4.76693	0.000224997	0.0140197		No	No	No
TMEM170B	1.255465e+03	0.778533	0.0794008	9.8051	0.000225798	0.014033		No	No	No
ARMCX3	5.487955e+03	-0.69105	0.05449	-12.6821	0.000227324	0.0140912		No	No	No
RHOQ	4.371153e+03	-0.878122	0.107882	-8.13961	0.000228355	0.0141183		No	No	No
KIF13B	8.879217e+03	-0.735552	0.0672848	-10.9319	0.000231919	0.0142833		No	No	No
C1orf194	6.570111e+01	1.69206	0.341138	4.96005	0.000237593	0.0145762		No	No	No
PHTF2	3.627399e+03	0.886284	0.110664	8.00881	0.000240957	0.014707		No	No	No
SLN	2.949724e+01	2.65052	0.617005	4.29578	0.000245856	0.0149677		No	No	No
CFL2	1.714271e+03	-0.942719	0.127295	-7.40581	0.000252669	0.0153434		No	No	No
C8orf86	5.396658e+00	3.82867	0.956682	4.00203	0.000254301	0.0154033		No	No	No
TPSG1	3.340820e+01	1.80852	0.37824	4.78141	0.000270593	0.0163486		No	No	No
C1orf158	3.349750e+01	2.03883	0.444942	4.58225	0.000271592	0.0163676		No	No	No
ZNF831	5.019990e+02	1.1785	0.19649	5.99778	0.000277072	0.0166139		No	No	No
SLC44A4	4.021771e+03	-0.831998	0.0961809	-8.65035	0.000278417	0.0166527		No	No	No
ENSG00000272384	1.337290e+01	2.49566	0.578847	4.31143	0.000282859	0.0168761		No	No	No
RAP2A	1.865623e+03	-0.796499	0.0861488	-9.24562	0.00028903	0.0172012		No	No	No
RHCG	2.790817e+02	-1.22817	0.212393	-5.78253	0.000303569	0.0180216		No	No	No
DKK4	1.119162e+02	1.60937	0.325046	4.95121	0.000321299	0.0190268		No	No	No
USP30	1.104660e+03	-0.881931	0.112261	-7.85608	0.000334262	0.0196967		No	No	No
ABAT	5.382245e+03	0.854766	0.104485	8.18072	0.000342689	0.020094		No	No	No
PRKX	6.369332e+02	-0.864456	0.107468	-8.04383	0.000347824	0.0202954		No	No	No
ENO2	1.480993e+04	0.811524	0.0920443	8.81667	0.000356542	0.0206526		No	No	No
EMILIN3	1.714046e+01	-2.10075	0.473067	-4.44069	0.000357524	0.0206593		No	No	No
LINC02678	2.044105e+02	1.18683	0.203397	5.83503	0.000366691	0.021087		No	No	No
DLGAP3	1.224668e+03	0.886598	0.11489	7.71694	0.000382801	0.0219605		No	No	No
CDCA7L	1.387158e+02	-1.16971	0.199186	-5.87246	0.000386563	0.0220702		No	No	No
AKT2	3.491275e+03	-0.77532	0.0819489	-9.46102	0.000390197	0.0222245		No	No	No
LRRC8B	1.561351e+03	-0.904288	0.120463	-7.50676	0.000395231	0.0224576		No	No	No
ASB1	2.888348e+03	-0.825224	0.0972365	-8.48678	0.000411895	0.0233489		No	No	No
CASC3	5.412234e+03	-0.691593	0.057329	-12.0636	0.000415896	0.0235198		No	No	No
ACTA1	3.147366e+02	2.48303	0.595378	4.1705	0.000433413	0.0243791		No	No	No
LAMA5-AS1	3.293055e+01	1.87082	0.41159	4.54535	0.000433388	0.0243791		No	No	No
CRYM	4.293477e+01	2.00228	0.45155	4.43423	0.000439048	0.024596		No	No	No
ENSG00000230153	2.076848e+01	2.08955	0.47836	4.36815	0.000445442	0.0248475		No	No	No
FRMD8	1.858983e+03	-0.870467	0.111493	-7.80737	0.000445621	0.0248475		No	No	No
DIPK1B	3.353907e+03	0.841733	0.102914	8.17902	0.000449157	0.0249863		No	No	No
SLC39A5	1.491488e+02	-1.34137	0.253624	-5.28881	0.000454311	0.0252143		No	No	No
CRP	5.814001e+03	-1.5517	0.317152	-4.89262	0.000456439	0.0252736		No	No	No
KIF23	7.069725e+01	-1.42792	0.280037	-5.09903	0.000460594	0.0254446		No	No	No
CRH	1.575682e+03	-1.40676	0.274305	-5.12843	0.000473788	0.026059		No	No	No
ICAM4	3.165117e+01	-1.68341	0.358004	-4.70221	0.000473899	0.026059		No	No	No
MATN1-AS1	6.046186e+01	1.30914	0.245157	5.34	0.000482583	0.0264755		No	No	No
PI4K2A	1.302173e+03	-0.763947	0.080076	-9.54026	0.000490012	0.0268214		No	No	No
VPS35	5.622060e+03	-0.817023	0.0962191	-8.49128	0.000492446	0.0268929		No	No	No
PTX3	2.479815e+02	-1.4269	0.28273	-5.04688	0.000521976	0.0283758		No	No	No
PHYHIP	4.989492e+02	1.00273	0.153526	6.53134	0.000529121	0.028569		No	No	No
ENSG00000286743	3.671027e+01	2.17751	0.512684	4.24727	0.000534011	0.0287679		No	No	No
FHL5	4.019675e+01	-1.76821	0.388121	-4.55583	0.000542378	0.029121		No	No	No
LINC00589	1.566645e+02	1.55352	0.322457	4.81775	0.000543169	0.029121		No	No	No
PRSS56	4.103228e+01	2.20557	0.522423	4.22182	0.000547938	0.029254		No	No	No
OR13A1	6.854194e+01	1.59191	0.334691	4.75634	0.000552318	0.029422		No	No	No
APBB2	2.220462e+03	-0.828282	0.101027	-8.19859	0.000578168	0.0307305		No	No	No
GPRC5B	1.512584e+03	-0.947857	0.137881	-6.87448	0.00058078	0.0308007		No	No	No
ENSG00000263588	1.226363e+01	2.94619	0.753394	3.91056	0.00058575	0.0309954		No	No	No
ENSG00000287560	7.768374e+00	3.13108	0.812037	3.85584	0.000601317	0.0317487		No	No	No
MKI67	2.839250e+02	-1.38024	0.272189	-5.0709	0.00061047	0.0321608		No	No	No
ENSG00000231394	2.637811e+01	2.59386	0.648316	4.00092	0.000620524	0.0326185		No	No	No
EFR3B	2.225286e+03	0.795585	0.091584	8.68694	0.00062444	0.0327522		No	No	No
PLCB1	2.682792e+03	0.772472	0.0844579	9.14623	0.000627395	0.0328351		No	No	No
SLC34A2	9.884069e+02	-1.02157	0.161818	-6.31309	0.000633828	0.0330991		No	No	No
ENSG00000256196	2.832031e+01	2.53475	0.631384	4.01459	0.000635746	0.0331268		No	No	No
ADH5	3.006253e+03	-0.804262	0.0945648	-8.50488	0.000646575	0.0336177		No	No	No
HJURP	5.095339e+01	-1.80596	0.406198	-4.446	0.000652065	0.0338294		No	No	No
CLSPN	1.061895e+02	-1.32269	0.256224	-5.16223	0.000661803	0.034186		No	No	No
STARD3	2.370746e+03	-0.865565	0.113994	-7.5931	0.000670893	0.0345062		No	No	No
ENSG00000230387	6.616217e+01	1.72137	0.381023	4.51777	0.000674109	0.034597		No	No	No
CEP55	5.372821e+01	-1.85852	0.42401	-4.38321	0.000677694	0.0347064		No	No	No
CFTR	3.547989e+03	-1.25446	0.235996	-5.31558	0.000694562	0.0354819		No	No	No
ANGPT1	7.825903e+01	-1.41772	0.287355	-4.93369	0.000702357	0.0356841		No	No	No
LHFPL6	6.237051e+02	-1.03185	0.166541	-6.19578	0.000702767	0.0356841		No	No	No
KLK6	2.698515e+02	-1.473	0.304762	-4.83329	0.000704827	0.0357127		No	No	No
NRXN2	3.672577e+02	1.05297	0.173397	6.07256	0.000713799	0.0360907		No	No	No
TAPBP	2.060719e+04	0.834384	0.104942	7.95089	0.000720365	0.0363457		No	No	No
CILK1	1.301763e+03	0.743472	0.0768073	9.6797	0.00076245	0.0383879		No	No	No
ZNF266	6.236142e+02	-0.928718	0.135405	-6.85882	0.000772243	0.0387991		No	No	No
DKC1	1.725361e+03	-0.810905	0.0985275	-8.23024	0.000801074	0.0401631		No	No	No
ST8SIA5	3.761510e+02	-0.930073	0.136434	-6.81702	0.000810107	0.0405308		No	No	No
CPXM1	5.427018e+01	-1.87402	0.437467	-4.28378	0.000842342	0.0419676		No	No	No
HLF	1.153954e+03	0.719268	0.0701642	10.2512	0.000888816	0.0441908		No	No	No
FLOT1	1.202909e+04	-0.687668	0.0601381	-11.4348	0.00090237	0.0446022		No	No	No
RBFOX3	2.502541e+02	1.11884	0.198312	5.64182	0.000902608	0.0446022		No	No	No
DCN	4.209772e+04	-1.21424	0.229592	-5.28868	0.000932594	0.045898		No	No	No
DLGAP5	4.656950e+01	-1.8668	0.439802	-4.24464	0.000942573	0.046285		No	No	No
FNDC3A	1.640335e+04	-0.799023	0.0964482	-8.28447	0.000966481	0.0473615		No	No	No
KCNA5	2.869494e+03	0.810111	0.100351	8.07281	0.000999844	0.0486965		No	No	No
ENSG00000285744	5.048272e+02	-1.03792	0.174149	-5.95997	0.00100464	0.0488303		No	No	No
NOCT	1.213318e+03	0.737895	0.0770932	9.57147	0.00101501	0.0490729		No	No	No
SFTPC	1.709847e+01	1.72006	0.395408	4.35009	0.0010158	0.0490729		No	No	No
ZNF490	4.975575e+02	-0.827098	0.105995	-7.80318	0.00101443	0.0490729		No	No	No
IL18	1.243467e+02	-1.44871	0.307597	-4.70976	0.00102029	0.0491904		No	No	No

[truncated: 8 more sheets: ESM-Table 11, ESM-Table 12, ESM-Table 13a, b. c, ESM-Table 14, ESM-Table 15, ESM-Table 16, ESM-Table 17, ESM-Table 18]
